# Supplementary material for: HPO-Shuffle: an associated gene prioritization strategy and its application in drug repurposing for the treatment of canine epilepsy
Source: Biosci Rep. 2019 Sep 6;39(9):BSR20191247. doi: 10.1042/BSR20191247 (PMC6732366; doi:10.1042/BSR20191247)
Supplement: Supplementary file 1 [file bsr20191247_Supp1.zip]

Archive with 3 entries (3 files):
- GEO+HPO LIST.csv
- GWAS+HPO LIST.csv
- HPO list of 173 epilepsy diseases.csv
