# Supplementary material for: HPO-Shuffle: an associated gene prioritization strategy and its application in drug repurposing for the treatment of canine epilepsy
Source: Biosci Rep. 2019 Sep 6;39(9):BSR20191247. doi: 10.1042/BSR20191247 (PMC6732366; doi:10.1042/BSR20191247)
Supplement: Supplementary file 1 [file bsr20191247_Supp1.zip › GEO+HPO LIST.csv]

	logFC	AveExpr	t	adj.P.Val	B	EntrezID	symbols	P.Value	Rank_1	HPO_Freq	NewP.value	Rank_2	Rank_1-Rank2
1559280_a_at	-2.013753882	5.063868572	-7.229574504	0.010064791	5.904615915	100506013	APELA	3.69E-07	1	0	0.000000369	1	0
228006_at	-0.380223525	8.30126761	-5.36316235	0.049170924	2.500370765	5728	PTEN	2.44E-05	22	54	4.44E-07	2	20
1555764_s_at	-0.598406047	10.54168591	-7.061104733	0.010064791	5.621337306	26519	TIMM10	5.29E-07	2	0	0.000000529	3	-1
236295_s_at	-0.478957613	7.300195464	-7.041126967	0.010064791	5.587415344	197358	NLRC3	5.52E-07	3	0	0.000000552	4	-1
213379_at	-0.878872299	7.271824917	-5.569717011	0.03740409	2.903908936	27235	COQ2	1.51E-05	20	18	7.95E-07	5	15
202053_s_at	0.385904651	9.204682718	5.604310318	0.03615168	2.970919952	224	ALDH3A2	1.39E-05	19	16	8.18E-07	6	13
209603_at	-0.36546944	4.92038368	-5.670790755	0.034236702	3.099221319	2625	GATA3	1.19E-05	17	10	1.08E-06	7	10
208641_s_at	-0.291911152	10.53339657	-6.443214103	0.019115987	4.540129908	5879	RAC1	2.05E-06	4	0	0.00000205	8	-4
212899_at	-0.403120595	8.295699126	-6.381082973	0.019115987	4.42779802	23097	CDK19	2.35E-06	5	0	0.00000235	9	-4
218746_at	0.673096065	7.445176134	6.359957297	0.019115987	4.389455907	55080	TAPBPL	2.47E-06	6	0	0.00000247	10	-4
238149_at	0.693963517	3.796054256	6.345129975	0.019115987	4.362500539	390963	ZNF818P	2.55E-06	7	0	0.00000255	11	-4
201739_at	1.435320312	6.888368355	6.205429245	0.021232148	4.106743794	6446	SGK1	3.50E-06	8	0	0.0000035	12	-4
210662_at	-0.566040835	3.792059612	-5.13207563	0.052333985	2.04241361	8942	KYNU	4.21E-05	38	8	4.68E-06	13	25
210062_s_at	0.47244732	6.966735046	6.023054611	0.028915103	3.76807776	51385	ZNF589	5.29E-06	9	0	0.00000529	14	-5
216627_s_at	0.906811211	5.433156177	5.102978662	0.052886129	1.984301777	2683	B4GALT1	4.51E-05	40	7	5.64E-06	15	25
238846_at	-1.451893419	4.763654443	-5.199265072	0.049170924	2.176231427	8792	TNFRSF11A	3.59E-05	33	5	5.98E-06	16	17
212989_at	-0.787415092	8.413230542	-5.861588016	0.034236702	3.463841263	259230	SGMS1	7.66E-06	10	0	0.00000766	17	-7
235318_at	-0.272673872	3.421383704	-4.033827245	0.160874592	-0.198070265	2200	FBN1	0.000585533	161	67	8.61E-06	18	143
218705_s_at	-0.743255282	5.385749631	-5.807487919	0.034236702	3.361007325	28966	SNX24	8.67E-06	11	0	0.00000867	19	-8
242702_at	-0.384425792	4.586340331	-4.691277324	0.07750307	1.152839811	166785	MMAA	0.000120489	72	12	9.27E-06	20	52
202931_x_at	-0.596644806	7.684954575	-4.548506044	0.091401813	0.861161623	274	BIN1	0.000169727	87	17	9.43E-06	21	66
203665_at	0.83562233	7.105236069	5.168104104	0.049170924	2.11423503	3162	HMOX1	3.87E-05	37	3	0.000009675	22	15
1552296_at	-0.222453603	3.546133034	-5.759279008	0.034236702	3.26899955	266675	BEST4	9.69E-06	12	0	0.00000969	23	-11
218113_at	-0.936713023	6.37688521	-5.758967151	0.034236702	3.268403234	23670	TMEM2	9.70E-06	13	0	0.0000097	24	-11
227182_at	-0.427144901	8.163956479	-5.748213109	0.034236702	3.247831074	203328	SUSD3	9.94E-06	14	0	0.00000994	25	-11
204187_at	-0.734734594	5.644100243	-5.720735925	0.034236702	3.195190259	2766	GMPR	1.06E-05	15	0	0.0000106	26	-11
204141_at	1.226516239	10.18273715	4.75813272	0.071960197	1.288908635	7280	TUBB2A	0.000102659	65	8	1.14E-05	27	38
203038_at	-1.483465402	5.182401773	-5.671537215	0.034236702	3.100658309	5796	PTPRK	1.19E-05	16	0	0.0000119	28	-12
231550_at	1.243357582	6.641450441	5.640640611	0.03488376	3.041112817	NA	NA	1.28E-05	18	0	0.0000128	29	-11
223912_s_at	0.414026109	6.495932755	4.374174821	0.115590978	0.503357118	2055	CLN8	0.000258114	105	19	1.29E-05	30	75
219199_at	0.291967189	4.401943829	4.334931426	0.120190737	0.422619945	27125	AFF4	0.00028368	111	19	0.000014184	31	80
204009_s_at	-0.328855011	8.867907253	-3.772910789	0.186318719	-0.735507164	3845	KRAS	0.001095202	253	74	1.46E-05	32	221
204365_s_at	0.276994727	4.083216473	4.635851306	0.080045425	1.039773601	65055	REEP1	0.000137618	80	8	1.53E-05	33	47
227908_at	-0.270213742	5.964563097	-3.879649175	0.178901417	-0.515889853	57465	TBC1D24	0.000848015	204	47	1.77E-05	34	170
214735_at	-1.01481904	7.945311545	-5.498374276	0.042261574	2.765182588	26034	IPCEF1	1.78E-05	21	0	0.0000178	35	-14
200974_at	0.412530006	8.952306406	4.67520106	0.078696657	1.120068384	59	ACTA2	0.000125224	74	6	1.79E-05	36	38
218943_s_at	-0.551504641	7.567741566	-5.021358422	0.056508253	1.820792284	23586	DDX58	5.48E-05	46	2	1.83E-05	37	9
213361_at	-0.409175745	8.205224853	-5.177100819	0.049170924	2.13214618	23424	TDRD7	3.79E-05	36	1	0.00001895	38	-2
202664_at	-0.224196107	10.63897487	-4.437952937	0.106183093	0.634434458	7456	WIPF1	0.000221397	97	10	0.000020127	39	58
235199_at	-0.69166619	6.596301116	-4.147002953	0.146129252	0.035369039	54941	RNF125	0.000445961	136	21	2.03E-05	40	96
223916_s_at	0.338830268	4.680431107	3.837879334	0.183036888	-0.601887561	54880	BCOR	0.000937363	221	45	2.04E-05	41	180
200678_x_at	0.251206493	9.831985739	4.176954553	0.143588294	0.097135634	2896	GRN	0.000414942	130	18	2.18E-05	42	88
225228_at	-0.282815193	8.640315017	-4.814324188	0.071960197	1.402988794	128338	DRAM2	8.97E-05	55	3	0.000022425	43	12
213106_at	-0.448760359	9.843587867	-5.349779325	0.049170924	2.47402952	10396	ATP8A1	2.52E-05	23	0	0.0000252	44	-21
1557051_s_at	0.487644871	4.379121122	5.312116505	0.049170924	2.399776549	100506311	HOTAIRM1	2.75E-05	24	0	0.0000275	45	-21
1558135_at	0.367577632	4.855050558	5.30231008	0.049170924	2.380413539	6882	TAF11	2.82E-05	25	0	0.0000282	46	-21
220804_s_at	0.449916208	5.503400656	5.275794169	0.049170924	2.327997067	7161	TP73	3.00E-05	26	0	0.00003	47	-21
210776_x_at	0.250842662	10.10340429	4.523649368	0.093818557	0.810244015	6929	TCF3	0.000180173	90	5	3.00E-05	48	42
218816_at	-0.675868735	4.240645258	-5.273834829	0.049170924	2.324120392	55227	LRRC1	3.01E-05	27	0	0.0000301	49	-22
218689_at	-0.260725166	8.217827848	-3.77736382	0.186318719	-0.726354972	2188	FANCF	0.00108359	250	33	3.19E-05	50	200
219010_at	-0.880849669	7.953140305	-5.249053227	0.049170924	2.275047683	55765	C1orf106	3.19E-05	28	0	0.0000319	51	-23
225429_at	-0.363394459	7.082949679	-5.248385311	0.049170924	2.273724028	5537	PPP6C	3.20E-05	29	0	0.000032	52	-23
203123_s_at	0.280409087	5.895692173	4.78561667	0.071960197	1.34474034	4891	SLC11A2	9.61E-05	61	2	3.20E-05	53	8
220993_s_at	-0.338308073	6.13392213	-5.226735227	0.049170924	2.230789284	81491	GPR63	3.37E-05	30	0	0.0000337	54	-24
224758_at	-0.381017419	6.513056384	-5.217002053	0.049170924	2.211468776	647087	STMP1	3.44E-05	31	0	0.0000344	55	-24
221599_at	-0.30175703	7.367886086	-5.20662376	0.049170924	2.190855191	28971	AAMDC	3.53E-05	32	0	0.0000353	56	-24
214306_at	-0.296477902	7.34735905	-4.130786521	0.146129252	0.001923352	4976	OPA1	0.00046371	142	12	0.00003567	57	85
211139_s_at	0.414187336	7.840374516	5.197983424	0.049170924	2.17368378	4664	NAB1	3.60E-05	34	0	0.000036	58	-24
44783_s_at	-1.118325199	8.238775838	-5.183507204	0.049170924	2.144894583	23462	HEY1	3.73E-05	35	0	0.0000373	59	-24
217966_s_at	0.545933204	8.442567798	5.109443858	0.052886129	1.997222171	116496	FAM129A	4.44E-05	39	0	0.0000444	60	-21
204213_at	0.651389857	6.385181968	5.099832054	0.052886129	1.978011736	5284	PIGR	4.55E-05	41	0	0.0000455	61	-20
230637_at	0.301629376	6.662909894	4.089030007	0.147543336	-0.084205217	119559	SFXN4	0.000512725	155	10	4.66E-05	62	93
209987_s_at	-0.482124674	3.841479973	-3.875385353	0.179470956	-0.524671182	429	ASCL1	0.000856734	207	17	4.76E-05	63	144
223679_at	0.282347424	6.178527796	4.162008609	0.145895247	0.066315255	1499	CTNNB1	0.000430142	133	8	4.78E-05	64	69
218887_at	0.451608263	7.92773817	5.074754517	0.054959861	1.927842658	51069	MRPL2	4.83E-05	42	0	0.0000483	65	-23
227144_at	-0.526523097	7.174249539	-5.053870513	0.055444324	1.886010281	23313	KIAA0930	5.07E-05	43	0	0.0000507	66	-23
239928_at	0.246027158	4.30084421	3.620170179	0.205803458	-1.048713461	79867	TCTN2	0.001577285	326	30	5.09E-05	67	259
239843_at	-0.433221198	6.419741993	-3.589175026	0.211264209	-1.112067659	6016	RIT1	0.001698084	342	32	5.15E-05	68	274
242363_at	-0.983789457	6.175710536	-5.045326906	0.055471885	1.868883098	1781	DYNC1I2	5.17E-05	44	0	0.0000517	69	-25
222750_s_at	-0.79988468	7.566839786	-3.819877475	0.185574182	-0.638930272	79644	SRD5A3	0.000978691	226	17	5.44E-05	70	156
201050_at	0.274460463	7.650880785	5.022555836	0.056508253	1.823196246	23646	PLD3	5.46E-05	45	0	0.0000546	71	-26
203446_s_at	-0.256671212	5.318408151	-3.281048192	0.262606413	-1.736423229	4952	OCRL	0.003516845	569	63	5.50E-05	72	497
210627_s_at	0.231745905	7.818089891	3.835997422	0.183210139	-0.605760613	7841	MOGS	0.000941601	222	15	5.89E-05	73	149
202871_at	0.211185913	7.68786195	4.986064689	0.059295749	1.749868139	9618	TRAF4	5.96E-05	47	0	0.0000596	74	-27
212239_at	-0.271748037	8.16880275	-3.463461646	0.229961753	-1.368122361	5295	PIK3R1	0.002288428	426	37	6.02E-05	75	351
217603_at	0.232633753	5.513290474	3.296680122	0.262606413	-1.705039579	23545	ATP6V0A2	0.003390285	546	49	6.78E-05	76	470
210075_at	-0.274057387	6.848739027	-4.929370151	0.065409012	1.635671695	51257	2-Mar	6.82E-05	48	0	0.0000682	77	-29
215977_x_at	-0.265985024	7.439894982	-3.552332796	0.215623258	-1.187266096	2710	GK	0.001853552	368	26	6.87E-05	78	290
223700_at	-0.324760051	8.731426576	-4.902642146	0.066360515	1.581724739	84057	MND1	7.27E-05	49	0	0.0000727	79	-30
204591_at	-1.59581868	4.925880205	-4.897521017	0.066360515	1.57138055	10752	CHL1	7.36E-05	50	0	0.0000736	80	-30
224724_at	0.512835679	5.234731066	4.89616756	0.066360515	1.568646276	55959	SULF2	7.38E-05	51	0	0.0000738	81	-30
215070_x_at	0.344739584	4.560253063	4.894880095	0.066360515	1.566045161	23637	RABGAP1	7.40E-05	52	0	0.000074	82	-30
227687_at	-0.278479631	8.300608562	-3.766031918	0.186534286	-0.749643141	219844	HYLS1	0.001113381	259	14	7.42E-05	83	176
207426_s_at	0.702698548	8.089212563	3.965740158	0.171667074	-0.338478835	7292	TNFSF4	0.000689654	167	8	7.66E-05	84	83
229167_at	-0.215412584	7.904648456	-3.688064272	0.196111416	-0.909679447	5813	PURA	0.001341485	294	16	7.89E-05	85	209
1562488_at	0.511632077	5.588345201	3.20535809	0.275187959	-1.887844336	63895	PIEZO2	0.004197603	634	52	7.92E-05	86	548
203909_at	-0.219853276	8.37880276	-3.39370171	0.242547546	-1.509478849	10479	SLC9A6	0.002698487	473	33	7.94E-05	87	386
215897_at	-0.18105892	3.751242136	-3.543449844	0.216704689	-1.205378572	81857	MED25	0.001893082	373	22	8.23E-05	88	285
226666_at	-0.795628668	6.985049283	-4.84788637	0.071960197	1.470995423	23002	DAAM1	8.28E-05	53	0	0.0000828	89	-36
201540_at	-1.059078278	5.6802332	-3.688803048	0.196111416	-0.908164788	2273	FHL1	0.00133912	292	15	0.000083695	90	202
225008_at	-0.309702012	4.149939377	-4.01140115	0.168938536	-0.24432319	444	ASPH	0.000617974	162	6	0.000088282	91	71
209054_s_at	-0.244595693	8.962391235	-4.820156655	0.071960197	1.414814262	7468	NSD2	8.85E-05	54	0	0.0000885	92	-38
222068_s_at	0.465201654	5.691654342	4.361072235	0.115590978	0.476407141	123872	DNAAF1	0.000266383	108	2	8.88E-05	93	15
229394_s_at	-0.372187876	8.214147608	-4.812625369	0.071960197	1.399543834	2909	ARHGAP35	9.01E-05	56	0	0.0000901	94	-38
210705_s_at	-0.366016565	8.714078486	-4.811053072	0.071960197	1.396355217	85363	TRIM5	9.05E-05	57	0	0.0000905	95	-38
213455_at	0.50471946	6.008748629	4.807195173	0.071960197	1.388530481	92689	FAM114A1	9.13E-05	58	0	0.0000913	96	-38
1554618_at	0.510156969	5.153068581	4.797319896	0.071960197	1.368495167	3268	AGFG2	9.35E-05	59	0	0.0000935	97	-38
1558761_a_at	0.556738524	6.138681126	4.792159325	0.071960197	1.358021859	158293	FAM120AOS	9.46E-05	60	0	0.0000946	98	-38
1569377_at	0.182415052	3.066168049	3.16609522	0.280360533	-1.966016235	91147	TMEM67	0.004599508	677	46	9.79E-05	99	578
225252_at	0.474489346	7.122958564	4.774038237	0.071960197	1.321227313	140809	SRXN1	9.88E-05	62	0	0.0000988	100	-38
235537_at	0.380823788	5.323752903	4.770247338	0.071960197	1.313526445	54940	OCIAD1	9.97E-05	63	0	0.0000997	101	-38
1559747_at	0.177039627	4.285033038	3.377651447	0.244768645	-1.541917774	80208	SPG11	0.002802554	485	27	0.000100091	102	383
203282_at	-0.459875178	10.77657744	-3.514689337	0.222824866	-1.263969768	2632	GBE1	0.002026837	388	19	0.000101342	103	285
229584_at	-1.12910411	5.908294108	-4.763392526	0.071960197	1.299598455	120892	LRRK2	0.000101375	64	0	0.000101375	104	-40
214221_at	-0.32245016	6.700006302	-3.30217949	0.262606413	-1.69399007	7840	ALMS1	0.003346824	539	31	0.000104588	105	434
227176_at	-1.155035637	5.75471997	-4.746019529	0.07313993	1.264281589	114134	SLC2A13	0.00010568	66	0	0.00010568	106	-40
235278_at	-1.357061372	8.472267761	-4.738469992	0.073543256	1.248926739	140733	MACROD2	0.000107608	67	0	0.000107608	107	-40
227156_at	-0.477736703	4.851724223	-3.176468346	0.280360533	-1.94538961	8573	CASK	0.004489839	662	39	0.000112246	108	554
226143_at	-0.213642886	8.86817524	-3.106856364	0.28940471	-2.083434634	10743	RAI1	0.005277302	746	46	0.000112283	109	637
235240_at	-0.247177515	6.765690934	-3.537613433	0.218643537	-1.217275051	4287	ATXN3	0.001919504	377	16	0.000112912	110	267
244261_at	0.49892856	6.95714594	4.713239009	0.076078177	1.197576771	163702	IFNLR1	0.000114312	68	0	0.000114312	111	-43
214030_at	-0.669474196	6.277763109	-4.712255218	0.076078177	1.195573544	131544	CRYBG3	0.000114582	69	0	0.000114582	112	-43
202368_s_at	0.60406641	6.51368209	4.70895538	0.076078177	1.188853756	9697	TRAM2	0.000115491	70	0	0.000115491	113	-43
206332_s_at	-0.226595919	11.96365345	-4.702774146	0.076294239	1.176264013	3428	IFI16	0.000117215	71	0	0.000117215	114	-43
224950_at	-0.302477807	4.780067116	-4.680313467	0.078641865	1.130492123	5738	PTGFRN	0.000123698	73	0	0.000123698	115	-42
205313_at	-0.370061722	7.902686882	-3.713094467	0.193054745	-0.858342182	6928	HNF1B	0.001263632	281	9	0.000126363	116	165
206390_x_at	-0.233596567	5.285045861	-4.665928335	0.079551673	1.101157168	5196	PF4	0.000128039	75	0	0.000128039	117	-42
205168_at	0.423016896	6.058424403	3.589642098	0.211264209	-1.111113557	4921	DDR2	0.001696197	341	12	0.000130477	118	223
201750_s_at	0.226277237	6.4407481	3.476549818	0.227427541	-1.34153901	1889	ECE1	0.002218604	420	16	0.000130506	119	301
237640_at	0.353010437	5.345179849	4.656415652	0.080045425	1.08175	79609	VCPKMT	0.000130994	76	0	0.000130994	120	-44
212727_at	-0.240648254	5.897221089	-3.619522277	0.205803458	-1.050038575	1741	DLG3	0.001579721	328	11	0.000131643	121	207
235405_at	0.583407856	5.267678634	4.640092521	0.080045425	1.048433333	2941	GSTA4	0.000136225	77	0	0.000136225	122	-45
226148_at	-0.361716688	8.346832172	-4.639646275	0.080045425	1.047522247	29068	ZBTB44	0.000136371	78	0	0.000136371	123	-45
207793_s_at	0.375501382	4.132427889	4.638416536	0.080045425	1.045011452	2035	EPB41	0.000136774	79	0	0.000136774	124	-45
230557_at	0.601513486	5.914618867	4.626872908	0.080927656	1.0214373	143570	XRRA1	0.000140615	81	0	0.000140615	125	-44
202383_at	0.276385512	6.985913115	3.146010962	0.285631201	-2.005898305	8242	KDM5C	0.004819273	692	33	0.000141743	126	566
207968_s_at	0.288586958	8.81166623	3.243751914	0.266210151	-1.811150564	4208	MEF2C	0.003837667	602	26	0.000142136	127	475
228739_at	-1.254099211	5.66346406	-4.62115581	0.081190966	1.009758523	192668	CYS1	0.000142558	82	0	0.000142558	128	-46
215707_s_at	0.175559018	6.445273381	3.115059041	0.288363552	-2.067215195	5621	PRNP	0.005177989	731	35	0.000143833	129	602
208992_s_at	0.257924524	10.04747268	3.404970393	0.241996755	-1.486684436	6774	STAT3	0.00262769	462	17	0.000145983	130	332
202781_s_at	-0.217167082	7.527518267	-4.609719759	0.08259001	0.986390441	51763	INPP5K	0.000146525	83	0	0.000146525	131	-48
209301_at	-0.741490132	6.076324084	-3.47916599	0.227427541	-1.336223068	760	CA2	0.0022049	416	14	0.000146993	132	284
227239_at	-0.265935615	9.632466344	-3.459693568	0.229961753	-1.375772187	84668	FAM126A	0.002308926	430	14	0.000153928	133	297
238716_at	0.219537336	4.522403937	4.587990704	0.086124782	0.941965684	100506990	LOC100506990	0.000154371	84	0	0.000154371	134	-50
204569_at	-0.315003279	5.036562953	-3.543122143	0.216704689	-1.206046618	22858	ICK	0.001894556	375	11	0.00015788	135	240
219209_at	-0.242850016	10.01745976	-3.12292036	0.288215006	-2.051658674	64135	IFIH1	0.005084507	718	31	0.000158891	136	582
225564_at	-0.420068173	7.859973421	-4.574641597	0.088031997	0.914658243	221178	SPATA13	0.0001594	85	0	0.0001594	137	-52
222873_s_at	0.331250115	6.128710667	2.914826558	0.324765002	-2.459134407	79813	EHMT1	0.008203026	1007	50	0.000160844	138	869
228813_at	-0.188957052	3.916474309	-3.009617639	0.307823178	-2.274680855	9759	HDAC4	0.006604053	867	40	0.000161074	139	728
235609_at	-0.282643372	7.899144074	-3.062289924	0.298535524	-2.17132697	83990	BRIP1	0.005849887	792	35	0.000162497	140	652
218090_s_at	-0.231890986	9.066935592	-3.336446824	0.255269566	-1.62504068	55717	WDR11	0.003087998	514	18	0.000162526	141	373
238012_at	0.35418359	6.170091697	4.563669513	0.089478834	0.89220479	29952	DPP7	0.000163656	86	0	0.000163656	142	-56
214430_at	0.22058246	9.082173398	3.123308488	0.288215006	-2.050890317	2717	GLA	0.005079934	716	29	0.000169331	143	573
230012_at	-0.335016525	5.53124393	-4.545680514	0.091401813	0.855375538	284029	LINC00324	0.000170883	88	0	0.000170883	144	-56
225464_at	1.370196049	5.564692712	4.542513639	0.091401813	0.848889877	122786	FRMD6	0.000172188	89	0	0.000172188	145	-56
242439_s_at	0.352853881	6.970259305	2.957442225	0.320657538	-2.3764648	171023	ASXL1	0.007442884	933	40	0.000181534	146	787
203305_at	-1.649185704	6.898322268	-4.058667771	0.152310352	-0.146833595	2162	F13A1	0.000551577	160	2	0.000183859	147	13
203045_at	0.25069473	7.104131257	4.493470219	0.099925252	0.748375395	4814	NINJ1	0.000193728	91	0	0.000193728	148	-57
244614_at	0.429119347	4.109775687	3.486140879	0.227192518	-1.322046817	10342	TFG	0.002168768	410	10	0.000197161	149	261
203157_s_at	0.404187368	7.717012477	4.479146604	0.102459688	0.718993678	2744	GLS	0.000200516	92	0	0.000200516	150	-58
1557675_at	0.197071528	5.944067739	2.923302982	0.323050657	-2.442725515	5894	RAF1	0.008046135	988	38	0.000206311	151	837
203921_at	0.518851901	8.768295769	4.464877321	0.104272812	0.689712572	9435	CHST2	0.000207515	93	0	0.000207515	152	-59
206761_at	-0.270767514	4.257000256	-2.863820043	0.333930675	-2.557500713	10225	CD96	0.009210759	1095	43	0.000209335	153	942
242625_at	-1.353037379	5.729866819	-4.460713151	0.104272812	0.681165548	91543	RSAD2	0.000209603	94	0	0.000209603	154	-60
205933_at	0.482047168	5.857500234	2.755405375	0.358084167	-2.764319843	26040	SETBP1	0.011759187	1292	55	0.000209985	155	1137
224882_at	-0.27851271	7.527529876	-4.459006215	0.104272812	0.677661779	84532	ACSS1	0.000210465	95	0	0.000210465	156	-61
204325_s_at	0.419799357	5.23019663	3.037821711	0.302500394	-2.21941133	4763	NF1	0.006189282	827	28	0.000213424	157	670
203973_s_at	-0.61200679	5.468046237	-4.446852751	0.105790256	0.65271054	1052	CEBPD	0.000216708	96	0	0.000216708	158	-62
212172_at	0.390787505	4.856643654	3.696628324	0.196111416	-0.892118988	204	AK2	0.001314329	286	5	0.000219055	159	127
213686_at	-0.333873228	6.69106761	-2.955864657	0.320657538	-2.379532712	23230	VPS13A	0.007469777	936	33	0.000219699	160	776
206849_at	-0.246894171	3.875827835	-3.688237064	0.196111416	-0.909325189	2566	GABRG2	0.001340931	293	5	0.000223489	161	132
239084_at	-0.517152113	5.987963049	-2.934192946	0.322277404	-2.421619127	9342	SNAP29	0.007848788	972	34	0.000224251	162	810
235729_at	0.602369263	5.238452738	4.431539184	0.106495986	0.621261214	84874	ZNF514	0.000224839	98	0	0.000224839	163	-65
201403_s_at	-0.541725417	10.22747041	-4.429499423	0.106495986	0.617071326	4259	MGST3	0.000225945	99	0	0.000225945	164	-65
232708_at	0.204321735	4.955253024	3.290297284	0.262606413	-1.717858579	2592	GALT	0.003441417	555	14	0.000229428	165	390
228256_s_at	-1.058788757	4.679483371	-4.403034641	0.112002288	0.562692379	64097	EPB41L4A	0.000240798	100	0	0.000240798	166	-66
235176_at	0.191232569	6.469058217	4.401439068	0.112002288	0.559412841	284406	ZFP82	0.000241724	101	0	0.000241724	167	-66
226641_at	-0.376931594	8.974440268	-4.397469592	0.11212689	0.551253503	91526	ANKRD44	0.000244044	102	0	0.000244044	168	-66
209189_at	0.358372135	4.672559498	3.293090125	0.262606413	-1.712250309	2353	FOS	0.003418952	551	13	0.000244211	169	382
237316_at	-0.400053766	5.216803471	-4.390205133	0.113153152	0.536319499	348094	ANKDD1A	0.000248347	103	0	0.000248347	170	-67
221489_s_at	-0.361391676	4.877230464	-3.110454926	0.288821753	-2.076320663	81848	SPRY4	0.005233508	739	20	0.000249215	171	568
234072_at	0.482048204	6.495902334	3.281664492	0.262606413	-1.735186601	64218	SEMA4A	0.003511769	566	13	0.000250841	172	394
1556257_at	0.302826458	3.659920005	4.385656649	0.113452941	0.526967751	645513	LOC645513	0.00025108	104	0	0.00025108	173	-69
228177_at	-0.160354393	6.21126196	-2.715660037	0.3630635	-2.839316989	1387	CREBBP	0.012851389	1376	50	0.000251988	174	1202
205281_s_at	0.258545035	7.108983473	2.732752569	0.362480887	-2.807120911	5277	PIGA	0.012370393	1342	48	0.000252457	175	1167
214023_x_at	1.015065468	9.421098059	3.374410707	0.244768645	-1.548463558	347733	TUBB2B	0.002824037	489	10	0.000256731	176	313
219534_x_at	-0.228456519	4.625354877	-2.913819614	0.325027735	-2.461082524	1028	CDKN1C	0.008221858	1009	31	0.000256933	177	832
212820_at	-0.595630846	7.482293675	-3.560079742	0.214385541	-1.171463972	23312	DMXL2	0.00181974	362	6	0.000259963	178	184
234998_at	-0.367287782	6.927545578	-4.370012872	0.115590978	0.494797379	8766	RAB11A	0.000260712	106	0	0.000260712	179	-73
209816_at	-0.132191372	3.54772775	-2.791812097	0.348397444	-2.69522535	5727	PTCH1	0.010836574	1221	40	0.000264307	180	1041
205628_at	-0.251940522	7.348332186	-4.364023913	0.115590978	0.482478875	5558	PRIM2	0.000264497	107	0	0.000264497	181	-74
205290_s_at	-0.282906693	3.916014374	-3.168348764	0.280360533	-1.96153676	650	BMP2	0.004575464	673	16	0.000269145	182	491
219067_s_at	-0.206634055	9.261519328	-4.347722333	0.117729071	0.448941621	54780	NSMCE4A	0.00027508	109	0	0.00027508	183	-74
201719_s_at	-0.591986625	9.076707886	-4.346913282	0.117729071	0.447276899	2037	EPB41L2	0.000275616	110	0	0.000275616	184	-74
244662_at	-0.110701004	3.926220321	-2.751582526	0.358449311	-2.771553269	55777	MBD5	0.011860282	1299	42	0.000275821	185	1114
214196_s_at	0.274380303	7.010687983	3.086753613	0.293838162	-2.123129329	1200	TPP1	0.005528541	766	19	0.000276427	186	580
222515_x_at	0.210954713	5.303261182	3.128196211	0.288215006	-2.041211899	55858	TMEM165	0.005022688	708	17	0.000279038	187	521
1554237_at	-0.293122123	4.784052336	-3.001173787	0.311460046	-2.291194276	10806	SDCCAG8	0.006733347	875	23	0.000280556	188	687
202154_x_at	0.186741678	9.794836612	3.116683212	0.288363552	-2.064002135	10381	TUBB3	0.005158541	727	17	0.000286586	189	538
217057_s_at	-0.165335254	3.73979691	-2.751178121	0.358449311	-2.772318219	2778	GNAS	0.011871025	1301	40	0.000289537	190	1111
233874_at	0.496389734	5.336573537	4.324197177	0.120986981	0.400526056	57606	SLAIN2	0.000291105	112	0	0.000291105	191	-79
219525_at	1.334282968	6.94021423	4.32278754	0.120986981	0.397624357	55244	SLC47A1	0.000292095	113	0	0.000292095	192	-79
235710_at	0.190739096	4.817923527	3.212578397	0.275187959	-1.873439997	55275	VPS53	0.0041275	626	13	0.000294821	193	433
201966_at	-0.125413621	10.63248557	-2.922370352	0.323050657	-2.444531775	4720	NDUFS2	0.008063255	994	26	0.000298639	194	800
205511_at	0.400897765	4.085056122	4.313516191	0.121302854	0.378537894	55056	GABPB1-IT1	0.000298687	114	0	0.000298687	195	-81
213817_at	-1.294342203	5.231400142	-4.307672694	0.121779598	0.366506727	11213	IRAK3	0.000302918	115	0	0.000302918	196	-81
213233_s_at	-0.261058714	9.188119526	-4.301782966	0.122616842	0.354379269	55958	KLHL9	0.000307243	116	0	0.000307243	197	-81
226450_at	-0.462186478	6.71410225	-2.874518949	0.332612801	-2.536921852	3643	INSR	0.008990033	1076	28	0.000310001	198	878
203126_at	-0.532315218	7.283592519	-4.296452732	0.123300272	0.343402925	3613	IMPA2	0.000311211	117	0	0.000311211	199	-82
1562236_at	-0.103300366	2.880868736	-2.592481862	0.383864699	-3.068682156	23522	KAT6B	0.016878111	1692	53	0.000312558	200	1492
200816_s_at	-0.203367834	8.726031794	-3.375222418	0.244768645	-1.546824159	5048	PAFAH1B1	0.002818641	488	8	0.000313182	201	287
225263_at	-0.157571404	6.937739568	-3.03157422	0.302500394	-2.231668722	9394	HS6ST1	0.006278937	841	19	0.000313947	202	639
213196_at	-0.323849776	6.477594536	-4.289631932	0.124439754	0.329355857	23361	ZNF629	0.000316363	118	0	0.000316363	203	-85
237346_at	0.353847714	4.601238518	2.904718608	0.327880895	-2.478678872	23483	TGDS	0.008393948	1021	25	0.000322844	204	817
204040_at	-0.898638426	6.214352022	-4.270325714	0.127994479	0.289588419	9781	RNF144A	0.000331413	119	0	0.000331413	205	-86
213298_at	-0.365633507	4.536332075	-4.269061825	0.127994479	0.286984667	4782	NFIC	0.000332423	120	0	0.000332423	206	-86
206662_at	-0.252725133	11.56622705	-4.261903101	0.129308773	0.272236097	2745	GLRX	0.000338201	121	0	0.000338201	207	-86
225784_s_at	-0.281304876	6.309915327	-2.705964223	0.3630635	-2.857541821	55906	ZC4H2	0.013132058	1408	37	0.00034558	208	1200
229492_at	-0.441408397	5.751871007	-3.20595077	0.275187959	-1.886662286	81839	VANGL1	0.004191805	633	11	0.000349317	209	424
203231_s_at	0.645811733	6.582457	3.027703479	0.303211668	-2.239258856	6310	ATXN1	0.00633511	848	17	0.000351951	210	638
1561238_at	0.315393938	4.709083729	2.474843985	0.413298826	-3.283017551	5828	PEX2	0.021806632	2018	60	0.000357486	211	1807
228293_at	-1.132456013	4.731230587	-4.236070781	0.133861174	0.219005068	91614	DEPDC7	0.000359901	122	0	0.000359901	212	-90
210118_s_at	1.257522202	6.557289931	4.231071645	0.134566478	0.208701868	3552	IL1A	0.000364259	123	0	0.000364259	213	-90
231976_at	0.260157074	6.843301285	3.224928436	0.270689772	-1.848781792	55180	LINS1	0.004010219	617	10	0.000364565	214	403
211450_s_at	-0.191881745	9.399702845	-2.987411305	0.314751534	-2.318075558	2956	MSH6	0.006949317	893	18	0.000365754	215	678
214801_at	-0.262675969	7.656558393	-4.219272294	0.136720887	0.184381327	163590	TOR1AIP2	0.000374754	124	0	0.000374754	216	-92
230438_at	-0.403714002	5.893851312	-3.210755038	0.275187959	-1.877078381	6913	TBX15	0.004145095	627	10	0.000376827	217	410
238216_at	0.863082212	5.178758002	4.21616048	0.136720887	0.177966854	100506258	LOC100506258	0.000377572	125	0	0.000377572	218	-93
208926_at	0.2149931	8.159360603	2.736975282	0.361768602	-2.799153644	4758	NEU1	0.012254219	1332	31	0.000382944	219	1113
231807_at	0.513662792	4.708567685	4.202371895	0.138833556	0.149541815	56243	KIAA1217	0.000390315	126	0	0.000390315	220	-94
203029_s_at	-0.563217493	5.305472991	-4.198907199	0.138833556	0.14239883	5799	PTPRN2	0.000393584	127	0	0.000393584	221	-94
224460_s_at	0.197063338	6.999536718	2.93239848	0.32233425	-2.425099017	79944	L2HGDH	0.007880985	976	19	0.000394049	222	754
220255_at	-0.17708456	7.240207025	-2.634831272	0.375511774	-2.990367646	2178	FANCE	0.015375622	1585	38	0.000394247	223	1362
220051_at	1.313781111	5.736028181	4.195442871	0.139098789	0.1352564	10942	PRSS21	0.00039688	128	0	0.00039688	224	-96
212121_at	0.18661806	8.987220482	2.640232554	0.375037082	-2.980337514	26123	TCTN3	0.015193314	1570	37	0.000399824	225	1345
223513_at	-0.202561109	8.583162387	-3.079960973	0.294674528	-2.136524028	55835	CENPJ	0.005616016	779	13	0.000401144	226	553
226721_at	-0.298907108	5.892163633	-4.184869084	0.14177594	0.113455122	286148	DPY19L4	0.000407112	129	0	0.000407112	227	-98
235975_at	0.168260794	3.644031261	3.014652407	0.306383475	-2.264827099	25821	MTO1	0.0065281	860	15	0.000408006	228	632
205990_s_at	0.741773258	4.049475398	2.434859992	0.421666223	-3.35473148	7474	WNT5A	0.023767272	2131	57	0.000409781	229	1902
206983_at	-0.826192514	6.27809818	-3.301813705	0.262606413	-1.694725153	1235	CCR6	0.003349698	540	7	0.000418712	230	310
229530_at	-0.965825932	5.029051856	-3.500369092	0.22685397	-1.293112437	2982	GUCY1A3	0.002096853	396	4	0.000419371	231	165
224863_at	-0.171451493	4.762901266	-3.000074681	0.311517827	-2.29334262	2776	GNAQ	0.006750355	877	15	0.000421897	232	645
207677_s_at	-0.423832081	8.236910282	-3.353307906	0.252758339	-1.591054078	4689	NCF4	0.002967917	498	6	0.000423988	233	265
224649_x_at	-0.431235882	6.66342788	-4.167668353	0.145148787	0.077986685	219771	CCNY	0.000424321	131	0	0.000424321	234	-103
242164_s_at	0.160027469	3.945514603	3.295790991	0.262606413	-1.706825631	9860	LRIG2	0.003397363	548	7	0.00042467	235	313
1555689_at	0.526613132	5.928614175	4.167238216	0.145148787	0.077099679	941	CD80	0.000424761	132	0	0.000424761	236	-104
225621_at	0.188340509	9.951373808	2.876124856	0.332612801	-2.533830453	85365	ALG2	0.008957342	1075	20	0.00042654	237	838
235126_at	-1.231735573	7.234093845	-4.158842689	0.145895247	0.059786376	642946	FLVCR1-AS1	0.000433432	134	0	0.000433432	238	-104
230664_at	-0.440276809	6.113850688	-4.157389429	0.145895247	0.05678937	767811	H2BFXP	0.000434951	135	0	0.000434951	239	-104
224932_at	0.243622465	10.70883026	2.902861276	0.328158437	-2.482267444	400916	CHCHD10	0.008429489	1025	18	0.000443657	240	785
223094_s_at	-0.39663789	6.5116165	-3.065972119	0.298535524	-2.164080137	56172	ANKH	0.005800392	790	12	0.000446184	241	549
224442_at	0.182108714	6.033615443	2.759286807	0.357016752	-2.756971292	84295	PHF6	0.01165738	1281	25	0.000448361	242	1039
230165_at	-0.248093521	8.63747853	-4.14391585	0.146129252	0.029002204	151246	SGO2	0.000449287	137	0	0.000449287	243	-106
212285_s_at	-0.326829251	7.209670631	-3.469303762	0.228945084	-1.356258779	375790	AGRN	0.002256999	424	4	0.0004514	244	180
227811_at	-0.190476226	7.956536061	-4.137629175	0.146129252	0.016036307	89846	FGD3	0.000456137	138	0	0.000456137	245	-107
212867_at	-0.272056425	9.245749124	-4.137273129	0.146129252	0.015301972	10499	NCOA2	0.000456528	139	0	0.000456528	246	-107
223167_s_at	-0.287671408	7.062766042	-4.137064273	0.146129252	0.014871211	29761	USP25	0.000456757	140	0	0.000456757	247	-107
208970_s_at	-0.226791622	9.654926047	-3.385474868	0.243414097	-1.526110101	7389	UROD	0.002751347	479	5	0.000458558	248	231
214752_x_at	-0.176576398	8.470657505	-2.265150656	0.46039182	-3.652102957	2316	FLNA	0.034046232	2714	73	0.000460084	249	2465
226757_at	-0.671550813	8.797616976	-4.132944563	0.146129252	0.006374349	3433	IFIT2	0.000461308	141	0	0.000461308	250	-109
241966_at	0.221581621	5.35998829	3.208134774	0.275187959	-1.882305957	4644	MYO5A	0.004170508	630	8	0.00046339	251	379
215785_s_at	-0.225502062	10.55217515	-4.12599841	0.146129252	-0.007952324	26999	CYFIP2	0.000469085	143	0	0.000469085	252	-109
225882_at	-0.344008643	6.161587099	-4.122481095	0.146129252	-0.015207031	84912	SLC35B4	0.000473072	144	0	0.000473072	253	-109
220084_at	-1.02223346	4.793523306	-4.122177895	0.146129252	-0.015832405	55195	CCDC198	0.000473417	145	0	0.000473417	254	-109
214018_at	0.152724949	3.546731317	2.808305013	0.344582527	-2.663803081	23426	GRIP1	0.010441666	1189	21	0.000474621	255	934
212403_at	-0.217298885	7.035373632	-2.668674562	0.368951063	-2.92736841	89910	UBE3B	0.014266481	1505	29	0.000475549	256	1249
218138_at	-0.226383451	7.276046254	-2.73233537	0.362480887	-2.807907784	8195	MKKS	0.012381927	1344	25	0.000476228	257	1087
217576_x_at	0.188561985	5.597456609	2.767165612	0.356235157	-2.742041496	6655	SOS2	0.011453294	1266	23	0.000477221	258	1008
202551_s_at	-1.322555766	5.929178449	-4.118292272	0.146129252	-0.023846871	51232	CRIM1	0.000477865	146	0	0.000477865	259	-113
227697_at	0.957491745	6.096697343	4.117317984	0.146129252	-0.025856447	9021	SOCS3	0.000478987	147	0	0.000478987	260	-113
239818_x_at	0.670627316	4.596893479	4.116590027	0.146129252	-0.027357941	10221	TRIB1	0.000479826	148	0	0.000479826	261	-113
201561_s_at	0.219925731	8.282274981	4.114888526	0.146129252	-0.03086749	22883	CLSTN1	0.000481795	149	0	0.000481795	262	-113
1554049_s_at	0.330454689	4.916904299	3.531126672	0.219629919	-1.230493324	50717	DCAF8	0.001949296	378	3	0.000487324	263	115
221224_s_at	0.370613389	6.702495187	4.109636172	0.146129252	-0.041701195	79877	DCAKD	0.000487923	150	0	0.000487923	264	-114
201425_at	-0.714221174	8.03922685	-4.10596309	0.146129252	-0.049277506	217	ALDH2	0.000492255	151	0	0.000492255	265	-114
203676_at	0.202176853	7.038416118	2.732286294	0.362480887	-2.808000343	2799	GNS	0.012383285	1345	24	0.000495331	266	1079
201583_s_at	0.209042074	9.947570448	3.814314775	0.185711931	-0.650374001	10483	SEC23B	0.000991822	230	1	0.000495911	267	-37
211097_s_at	0.332439418	6.579588318	4.100516912	0.146129252	-0.060511199	5089	PBX2	0.000498748	152	0	0.000498748	268	-116
203065_s_at	0.822245747	6.588838981	2.694572104	0.364889219	-2.878919054	857	CAV1	0.013469244	1441	26	0.000498861	269	1172
222311_s_at	0.257268262	6.364205426	4.09897375	0.146129252	-0.063694258	57466	SCAF4	0.000500603	153	0	0.000500603	270	-117
222572_at	-0.30121358	7.495167472	-3.172465625	0.280360533	-1.95335115	54704	PDP1	0.004531853	668	8	0.000503539	271	397
225085_at	-0.31519205	6.900412259	-4.095225915	0.146129252	-0.071424894	55230	USP40	0.000505138	154	0	0.000505138	272	-118
203358_s_at	-0.132334538	9.223610593	-2.482313318	0.410697276	-3.269554914	2146	EZH2	0.021457494	1999	41	0.000510893	273	1726
203213_at	-0.183621765	10.69448832	-4.083227051	0.147629215	-0.096175046	983	CDK1	0.000519933	156	0	0.000519933	274	-118
228091_at	-0.286534717	7.189906124	-4.082879909	0.147629215	-0.0968911	55014	STX17	0.000520368	157	0	0.000520368	275	-118
215855_s_at	0.382197107	5.505055153	4.082276601	0.147629215	-0.098135552	7110	TMF1	0.000521124	158	0	0.000521124	276	-118
217066_s_at	-0.112480718	6.071273656	-2.830463795	0.342412694	-2.621470226	1760	DMPK	0.00993263	1148	18	0.00052277	277	871
238118_s_at	0.192511885	4.328283527	3.327939909	0.258240467	-1.642173022	5498	PPOX	0.003150368	518	5	0.000525061	278	240
212245_at	-0.20773317	8.955355357	-3.790199466	0.186318719	-0.699968738	90411	MCFD2	0.001050798	242	1	0.000525399	279	-37
1566989_at	0.279928679	8.045115502	2.538076357	0.39758584	-3.16841118	57492	ARID1B	0.019011174	1840	35	0.000528088	280	1560
214213_x_at	0.123068009	8.153833134	2.196030266	0.476389571	-3.769725093	4000	LMNA	0.039296149	3000	73	0.000531029	281	2719
206941_x_at	0.142669956	2.847126742	2.336365093	0.440583007	-3.528750853	9723	SEMA3E	0.029315793	2477	54	0.000533014	282	2195
223113_at	0.205352965	8.476213276	2.751700262	0.358449311	-2.771330556	51524	TMEM138	0.011857156	1298	21	0.000538962	283	1015
222772_at	-0.298016604	6.210655036	-4.065138008	0.150719417	-0.133487502	50804	MYEF2	0.000543059	159	0	0.000543059	284	-125
212609_s_at	-0.324988737	6.196363251	-2.909896209	0.326539512	-2.468670712	10000	AKT3	0.008295627	1013	14	0.000553042	285	728
1557257_at	0.483897268	4.327286458	3.593526998	0.211264209	-1.103177028	8915	BCL10	0.001680588	339	2	0.000560196	286	53
209624_s_at	0.191243403	8.920876653	3.124928092	0.288215006	-2.047683759	64087	MCCC2	0.005060895	713	8	0.000562322	287	426
220317_at	0.138908498	3.070519184	2.81751491	0.344426786	-2.646224205	9227	LRAT	0.010227147	1168	17	0.000568175	288	880
214331_at	-0.258526761	5.661681292	-2.786968811	0.349461176	-2.704438566	10102	TSFM	0.010955216	1234	18	0.00057659	289	945
244699_at	0.210267524	4.591057309	2.626859089	0.376534054	-3.005154809	54806	AHI1	0.015648474	1606	26	0.000579573	290	1316
209259_s_at	-0.101124207	9.821107353	-2.258949934	0.461541155	-3.662740898	9126	SMC3	0.034489585	2735	58	0.000584569	291	2444
232922_s_at	0.269377155	7.675817632	3.733726072	0.188437483	-0.81599733	63910	SLC17A9	0.001202829	275	1	0.000601415	292	-17
210198_s_at	-0.130807603	3.209713353	-2.489096739	0.41022958	-3.257310849	5354	PLP1	0.021144941	1969	34	0.000604141	293	1676
1564494_s_at	0.287804039	10.29949107	2.757213023	0.357529604	-2.760898036	5034	P4HB	0.011711669	1289	18	0.000616404	294	995
210250_x_at	-0.138282731	10.80761221	-2.578177043	0.38614104	-3.09500139	158	ADSL	0.017416073	1740	27	0.000622003	295	1445
227109_at	-0.230332735	7.699560243	-3.03402229	0.302500394	-2.226866664	120227	CYP2R1	0.006243658	836	9	0.000624366	296	540
200661_at	0.214317779	8.502383441	3.079548269	0.294674528	-2.137337559	5476	CTSA	0.005621373	781	8	0.000624597	297	484
221925_s_at	0.150179924	6.430074869	2.483973325	0.410259715	-3.266560158	79848	CSPP1	0.021380612	1992	33	0.000628842	298	1694
208852_s_at	0.278887901	11.12042031	4.002290585	0.170471703	-0.263111949	821	CANX	0.000631658	163	0	0.000631658	299	-136
1569617_at	-0.219058113	3.574317034	-4.001449811	0.170471703	-0.264845831	23762	OSBP2	0.000632936	164	0	0.000632936	300	-136
205771_s_at	-0.990916764	4.665992485	-3.992811492	0.171667074	-0.282659666	9465	AKAP7	0.000646215	165	0	0.000646215	301	-136
242210_at	0.481422632	4.365943637	3.991678155	0.171667074	-0.284996747	7572	ZNF24	0.000647978	166	0	0.000647978	302	-136
225371_at	-0.136698775	9.075981002	-2.938070709	0.321941351	-2.414096628	2733	GLE1	0.007779643	964	11	0.000648304	303	661
200827_at	0.193169489	7.74673075	2.704561044	0.3630635	-2.860176989	5351	PLOD1	0.013173153	1412	19	0.000658658	304	1108
207199_at	0.139863016	5.974053463	2.639490242	0.375086733	-2.981716532	7015	TERT	0.015218248	1572	22	0.000661663	305	1267
204639_at	-0.318912437	10.67930912	-3.105212154	0.289636962	-2.086684232	100	ADA	0.00529743	749	7	0.000662179	306	443
211273_s_at	-0.094616006	3.270093423	-2.158528326	0.486393829	-3.832637565	6899	TBX1	0.042443255	3159	63	0.000663176	307	2852
223514_at	0.207541349	8.41909501	3.400769321	0.242237541	-1.495184262	84433	CARD11	0.002653869	468	3	0.000663467	308	160
217911_s_at	0.774543785	5.656234988	2.961682455	0.320657538	-2.368215937	9531	BAG3	0.00737106	922	10	0.000670096	309	613
201795_at	-0.14755415	11.12105173	-2.521683976	0.402337813	-3.198258983	3930	LBR	0.019701804	1885	28	0.000679373	310	1575
238114_at	0.282957172	4.564469362	3.9650558	0.171667074	-0.339889777	115294	PCMTD1	0.000690788	168	0	0.000690788	311	-143
201877_s_at	-0.240440394	9.570701825	-3.964780866	0.171667074	-0.340456607	5527	PPP2R5C	0.000691245	169	0	0.000691245	312	-143
223766_at	0.231049461	7.09869596	3.964336653	0.171667074	-0.341372436	728407	PARGP1	0.000691983	170	0	0.000691983	313	-143
202907_s_at	-0.218600372	10.32152118	-2.528762347	0.400822827	-3.185382047	4683	NBN	0.019400754	1863	27	0.000692884	314	1549
202423_at	-0.180827968	8.180600651	-2.579842352	0.38559303	-3.091940945	7994	KAT6A	0.017352628	1735	24	0.000694105	315	1420
210407_at	0.736240275	6.834798499	3.962984454	0.171667074	-0.344160223	5494	PPM1A	0.000694235	171	0	0.000694235	316	-145
209123_at	-0.285533061	9.437568617	-2.808248508	0.344582527	-2.663910861	5860	QDPR	0.010442996	1190	14	0.0006962	317	873
215090_x_at	0.223243145	8.505989446	3.961756062	0.171667074	-0.346692733	440434	LOC440434	0.000696287	172	0	0.000696287	318	-146
205941_s_at	0.155238228	5.52947318	3.081000291	0.294674528	-2.134475146	1300	COL10A1	0.005602545	777	7	0.000700318	319	458
211464_x_at	-0.342868041	7.787273268	-3.956061073	0.171667074	-0.358433419	839	CASP6	0.000705879	173	0	0.000705879	320	-147
203553_s_at	0.317281264	7.453754243	3.955079051	0.171667074	-0.360457874	11183	MAP4K5	0.000707546	174	0	0.000707546	321	-147
230708_at	-0.349546127	4.23019447	-3.076163421	0.295573736	-2.144008572	144165	PRICKLE1	0.005665501	784	7	0.000708188	322	462
212654_at	-0.154682466	4.812688444	-2.471403562	0.414253317	-3.289211621	7169	TPM2	0.021969221	2027	30	0.000708685	323	1704
209375_at	-0.237180631	8.258689747	-3.488593425	0.227192518	-1.317060859	7508	XPC	0.002156202	407	2	0.000718734	324	83
226837_at	-0.443751691	3.463677312	-2.856382008	0.335458779	-2.571790178	161742	SPRED1	0.009367252	1112	12	0.000720558	325	787
222006_at	-0.174763436	7.619492994	-3.945999122	0.171667074	-0.379175396	3954	LETM1	0.000723148	175	0	0.000723148	326	-151
241847_at	-0.338391758	5.593740106	-3.943767713	0.171667074	-0.383775002	101927021	LOC101927021	0.000727035	176	0	0.000727035	327	-151
232616_at	0.264758253	6.407291136	3.943375025	0.171667074	-0.384584439	100129935	LOC100129935	0.000727721	177	0	0.000727721	328	-151
230337_at	0.549658585	6.328260995	2.444153216	0.420588754	-3.338117049	6654	SOS1	0.023297477	2103	31	0.000728046	329	1774
1555374_at	-0.180424207	5.840730577	-3.940467801	0.171667074	-0.390576915	150465	TTL	0.00073282	178	0	0.00073282	330	-152
1556213_a_at	0.239198218	4.326317165	3.940395993	0.171667074	-0.390724928	10950	BTG3	0.000732946	179	0	0.000732946	331	-152
229735_s_at	0.252637663	5.09682207	3.940036808	0.171667074	-0.391465279	57185	NIPAL3	0.000733579	180	0	0.000733579	332	-152
209950_s_at	-0.23244637	6.375909093	-3.939160693	0.171667074	-0.393271115	50853	VILL	0.000735124	181	0	0.000735124	333	-152
209640_at	-0.160645987	5.039377949	-3.938482517	0.171667074	-0.394668951	5371	PML	0.000736322	182	0	0.000736322	334	-152
1552711_a_at	0.357038561	5.812825956	3.938299841	0.171667074	-0.395045475	124637	CYB5D1	0.000736645	183	0	0.000736645	335	-152
215046_at	-0.22870651	3.130012071	-3.93719933	0.171667074	-0.397313787	151050	KANSL1L	0.000738595	184	0	0.000738595	336	-152
211508_s_at	-0.167643254	3.203948362	-3.935220615	0.171667074	-0.401392137	2689	GH2	0.000742113	185	0	0.000742113	337	-152
207360_s_at	-0.181563343	5.572630242	-3.934843196	0.171667074	-0.402170029	4923	NTSR1	0.000742786	186	0	0.000742786	338	-152
209191_at	-0.746910408	9.044541078	-3.933483471	0.171667074	-0.404972509	84617	TUBB6	0.000745216	187	0	0.000745216	339	-152
1556178_x_at	-0.327740799	5.990011255	-3.932014322	0.171667074	-0.408000471	129685	TAF8	0.00074785	188	0	0.00074785	340	-152
220483_s_at	0.249003953	7.825027047	3.930182075	0.171667074	-0.41177672	25897	RNF19A	0.000751147	189	0	0.000751147	341	-152
220446_s_at	0.678080567	5.587028569	3.928854746	0.171667074	-0.414512286	10164	CHST4	0.000753545	190	0	0.000753545	342	-152
209539_at	-0.239935634	9.056450417	-3.345052764	0.252987029	-1.607698693	9459	ARHGEF6	0.003026127	507	3	0.000756532	343	164
224719_s_at	-0.198582426	11.31096902	-2.515242024	0.403991123	-3.209962719	113246	C12orf57	0.019979578	1902	25	0.000768445	344	1558
223339_at	0.42670968	7.276705614	3.919837438	0.174039253	-0.433095424	93974	ATPIF1	0.000770039	191	0	0.000770039	345	-154
203244_at	0.130366158	7.694169219	2.139473213	0.490824027	-3.864352987	5830	PEX5	0.04412832	3248	56	0.000774181	346	2902
1553338_at	0.440843499	6.249822283	3.916376475	0.174039253	-0.44022734	163859	SDE2	0.000776464	192	0	0.000776464	347	-155
228402_at	-0.396009378	6.910723864	-3.915754306	0.174039253	-0.441509395	84327	ZBED3	0.000777625	193	0	0.000777625	348	-155
320_at	0.335881971	6.990172965	2.240725454	0.467345114	-3.693909499	5190	PEX6	0.035823381	2803	45	0.000778769	349	2454
212544_at	0.262397975	9.554063598	3.912625088	0.174135183	-0.447957373	9326	ZNHIT3	0.000783489	194	0	0.000783489	350	-156
203087_s_at	-0.129530367	9.958647046	-2.933062808	0.322277404	-2.423810818	3796	KIF2A	0.00786905	975	9	0.000786905	351	624
205706_s_at	-0.292531512	6.719869335	-3.620824024	0.205803458	-1.047376157	22852	ANKRD26	0.00157483	325	1	0.000787415	352	-27
227929_at	-1.384829411	6.830277072	-3.909560304	0.174596885	-0.454272332	8825	LIN7A	0.000789275	195	0	0.000789275	353	-158
212167_s_at	0.331320803	9.256877871	2.232374551	0.469251851	-3.708142837	6598	SMARCB1	0.036450162	2844	45	0.000792395	354	2490
243704_at	-0.172135825	3.86780027	-3.906495448	0.174596885	-0.460587184	55105	GPATCH2	0.000795103	196	0	0.000795103	355	-159
218653_at	-0.220798033	8.060362138	-2.812230259	0.344473104	-2.65631379	10166	SLC25A15	0.010349719	1182	12	0.000796132	356	826
1568843_at	-0.260887291	4.326540515	-3.904971227	0.174596885	-0.463727604	440307	TTLL13P	0.000798017	197	0	0.000798017	357	-160
224985_at	-0.087727466	10.3230631	-2.042289756	0.512863404	-4.023380818	4893	NRAS	0.053698125	3715	66	0.000801465	358	3357
213617_s_at	-0.274820036	9.448716978	-3.901240422	0.175394663	-0.471414073	25941	TPGS2	0.000805195	198	0	0.000805195	359	-161
215245_x_at	-0.139153637	9.070157029	-2.211559584	0.472936597	-3.743484778	2332	FMR1	0.038056226	2938	46	0.000809707	360	2578
226222_at	-0.245519859	8.158708442	-3.896549775	0.175978191	-0.481077515	57589	RIC1	0.000814312	199	0	0.000814312	361	-162
213973_at	0.304799201	5.429127602	3.894905669	0.175978366	-0.484464472	6238	RRBP1	0.000817531	200	0	0.000817531	362	-162
1553003_at	0.172142125	4.297900597	3.013229404	0.307085531	-2.267612674	5314	PKHD1	0.006549481	861	7	0.000818685	363	498
232418_at	-0.144884185	3.744048942	-2.653969231	0.372887573	-2.954786775	54585	LZTFL1	0.014738806	1534	17	0.000818823	364	1170
212959_s_at	0.246071453	9.3470153	2.468049906	0.415057263	-3.295245265	79158	GNPTAB	0.022128796	2038	26	0.000819585	365	1673
227564_at	-0.165631757	5.065402081	-2.484085334	0.410259715	-3.266358051	138050	HGSNAT	0.021375434	1989	25	0.000822132	366	1623
223851_s_at	0.472551201	6.194344307	3.891720347	0.17663334	-0.491026195	8784	TNFRSF18	0.000823804	201	0	0.000823804	367	-166
222071_s_at	-1.051070998	5.483062285	-3.888387875	0.177356012	-0.497890722	353189	SLCO4C1	0.000830419	202	0	0.000830419	368	-166
210012_s_at	0.295468996	5.157552363	3.300921998	0.262606413	-1.696517054	2130	EWSR1	0.003356714	542	3	0.000839179	369	173
1553852_at	0.253781557	4.801510012	2.204176212	0.474179587	-3.755974296	157680	VPS13B	0.038641234	2967	45	0.000840027	370	2597
225095_at	-0.43912867	7.931243708	-3.592172884	0.211264209	-1.105943516	9517	SPTLC2	0.001686013	340	1	0.000843007	371	-31
227893_at	-0.495340929	6.145268213	-3.87990073	0.178901417	-0.515371759	100128782	LINC00476	0.000847503	203	0	0.000847503	372	-169
219553_at	-0.315850538	8.147481055	-3.87922932	0.178901417	-0.516754571	29922	NME7	0.000848869	205	0	0.000848869	373	-168
208381_s_at	0.218596058	4.287410086	3.878310315	0.178901417	-0.518647296	8879	SGPL1	0.000850743	206	0	0.000850743	374	-168
233068_at	0.279402817	5.805587493	2.744331722	0.360236789	-2.785261371	9419	CRIPT	0.0120543	1314	13	0.000861021	375	939
227997_at	-0.112278464	3.50076322	-2.517868697	0.402731507	-3.205192361	54756	IL17RD	0.019865878	1898	22	0.000863734	376	1522
207680_x_at	-0.171164807	4.167653513	-2.409959719	0.427405316	-3.39908543	5077	PAX3	0.025069755	2214	28	0.000864474	377	1837
206672_at	-0.137168242	6.022115349	-2.889126879	0.330207141	-2.508777418	359	AQP2	0.008696814	1052	9	0.000869681	378	674
230847_at	0.362574836	5.763127793	3.867218483	0.181629826	-0.541489152	56897	WRNIP1	0.000873683	208	0	0.000873683	379	-171
212841_s_at	0.274172668	8.76068117	3.865387835	0.181738092	-0.545258681	8495	PPFIBP2	0.000877528	209	0	0.000877528	380	-171
207024_at	-0.136870567	4.035381454	-2.384272124	0.431657196	-3.444589384	1144	CHRND	0.02648252	2298	29	0.000882751	381	1917
213843_x_at	-0.144643665	6.101412	-2.310646348	0.447349863	-3.573545446	6535	SLC6A8	0.030949638	2562	34	0.000884275	382	2180
203600_s_at	-0.208008964	8.046606912	-3.861037318	0.182424359	-0.554216465	8603	FAM193A	0.000886733	210	0	0.000886733	383	-173
217599_s_at	0.415582294	8.361992592	3.859959551	0.182424359	-0.5564355	29969	MDFIC	0.000889028	211	0	0.000889028	384	-173
213520_at	-0.136223034	7.335878614	-2.088782571	0.503753383	-3.947878823	9401	RECQL4	0.048909102	3472	54	0.000889256	385	3087
238838_at	0.258973453	4.601483356	3.858582528	0.182424359	-0.559270623	10915	TCERG1	0.000891969	212	0	0.000891969	386	-174
228401_at	-0.204906132	7.760759412	-3.855966701	0.182424359	-0.564656102	29028	ATAD2	0.000897582	213	0	0.000897582	387	-174
201983_s_at	-0.216064811	3.543697992	-3.270772635	0.263326825	-1.757032996	1956	EGFR	0.003602533	577	3	0.000900633	388	189
206129_s_at	0.29199852	5.324209274	2.518842596	0.402731507	-3.203423018	411	ARSB	0.019823875	1894	21	0.000901085	389	1505
203234_at	-0.477496153	6.077367703	-3.851704671	0.182424359	-0.573430267	7378	UPP1	0.000906802	214	0	0.000906802	390	-176
1554020_at	0.386333056	7.341630895	3.8513281	0.182424359	-0.574205475	636	BICD1	0.000907621	215	0	0.000907621	391	-176
220740_s_at	0.35128139	6.707509482	2.386723507	0.431512931	-3.440258121	9990	SLC12A6	0.026344585	2287	28	0.000908434	392	1895
215208_x_at	0.239265848	7.004287844	2.869721426	0.333930675	-2.546153276	6165	RPL35A	0.009088377	1084	9	0.000908838	393	691
219487_at	-0.222538239	5.91724169	-2.689134619	0.365488729	-2.889108596	79738	BBS10	0.013633056	1455	14	0.00090887	394	1061
203531_at	-0.163101576	9.323022591	-3.84831481	0.182424359	-0.580408435	8065	CUL5	0.000914203	216	0	0.000914203	395	-179
220606_s_at	-0.235818452	7.578269241	-3.84745544	0.182424359	-0.582177415	56985	ADPRM	0.000916088	217	0	0.000916088	396	-179
227586_at	-0.146335881	8.152878701	-3.846793434	0.182424359	-0.58354011	124491	TMEM170A	0.000917544	218	0	0.000917544	397	-179
237186_at	0.136854426	4.918960173	2.8629491	0.333930675	-2.559174646	3762	KCNJ5	0.009228954	1098	9	0.000922895	398	700
233639_at	-0.090795373	3.679570887	-2.15779048	0.486528789	-3.833868815	55624	POMGNT1	0.042507403	3162	45	0.000924074	399	2763
1553823_a_at	0.176995931	3.470014763	3.841249718	0.183036888	-0.594950826	132112	RTP1	0.00092982	219	0	0.00092982	400	-181
228304_at	-0.502717493	5.261651309	-3.839548717	0.183036888	-0.598451787	375287	RBM43	0.000933619	220	0	0.000933619	401	-181
204210_s_at	0.260082237	6.396000735	2.705606695	0.3630635	-2.858213315	5130	PCYT1A	0.013142517	1410	13	0.000938751	402	1008
204227_s_at	0.182402506	5.57666942	2.672940384	0.368701849	-2.919402082	7084	TK2	0.014132163	1492	14	0.000942144	403	1089
1553030_a_at	-0.225815109	6.34509703	-2.896752339	0.329259079	-2.494064604	6821	SUOX	0.008547407	1038	8	0.000949712	404	634
225038_s_at	-0.190972147	7.226173399	-3.831721146	0.184052856	-0.614560844	6838	SURF6	0.000951302	223	0	0.000951302	405	-182
244190_at	0.952616133	3.751033003	3.831123942	0.184052856	-0.615789784	168451	THAP5	0.000952665	224	0	0.000952665	406	-182
204307_at	-0.119603067	6.095133905	-2.604017925	0.380751081	-3.04740741	9895	TECPR2	0.016455689	1662	16	0.000967982	407	1255
224428_s_at	-0.253539969	9.355762462	-2.760678882	0.357016752	-2.75433469	83879	CDCA7	0.011621072	1277	11	0.000968423	408	869
219014_at	-1.120633745	11.39312007	-3.822933934	0.185574182	-0.632641889	51316	PLAC8	0.000971549	225	0	0.000971549	409	-184
220632_s_at	-0.121570179	6.329226123	-2.100388626	0.50088603	-3.928864569	29954	POMT2	0.047775102	3419	48	0.000975002	410	3009
212651_at	-0.177161228	3.272517884	-3.81968751	0.185574182	-0.639321096	9886	RHOBTB1	0.000979136	227	0	0.000979136	411	-184
200755_s_at	0.293731508	8.300700944	3.818934579	0.185574182	-0.640870116	813	CALU	0.000980904	228	0	0.000980904	412	-184
211832_s_at	0.243709648	4.630820243	3.525790095	0.219629919	-1.241364769	4193	MDM2	0.001974146	381	1	0.000987073	413	-32
203595_s_at	-0.505717289	8.81191447	-3.815124554	0.185711931	-0.648708186	24138	IFIT5	0.0009899	229	0	0.0009899	414	-185
205483_s_at	-0.448473728	12.68895548	-3.522754623	0.219629919	-1.247547258	9636	ISG15	0.001988419	386	1	0.00099421	415	-29
202318_s_at	-0.178756076	8.775678081	-3.811328148	0.186318719	-0.656517616	26054	SENP6	0.000998945	231	0	0.000998945	416	-185
218829_s_at	-0.228106283	7.896422329	-1.934785979	0.538950035	-4.193722515	55636	CHD7	0.066409282	4284	65	0.001006201	417	3867
1565703_at	0.357134336	4.850669298	2.0170307	0.516570267	-4.063944276	4089	SMAD4	0.056472152	3851	55	0.001008431	418	3433
227907_at	-0.121647461	6.731352243	-2.487671831	0.410259715	-3.259884201	27229	TUBGCP4	0.021210241	1979	20	0.001010011	419	1560
213046_at	0.260261524	6.378500636	2.920563146	0.323086762	-2.44803126	8106	PABPN1	0.00809653	1000	7	0.001012066	420	580
237426_at	0.164827191	6.002070951	3.805636677	0.186318719	-0.668224118	6672	SP100	0.001012658	232	0	0.001012658	421	-189
205733_at	0.210634707	8.536953252	2.423697715	0.423065279	-3.374643915	641	BLM	0.02434318	2177	23	0.001014299	422	1755
213632_at	-0.177993656	6.802332668	-2.669559583	0.368889913	-2.925716117	1723	DHODH	0.014238515	1502	13	0.001017037	423	1079
221290_s_at	-0.298524936	7.274484276	-3.803319875	0.186318719	-0.672989019	84939	MUM1	0.001018293	233	0	0.001018293	424	-191
225636_at	-0.248004796	10.30364227	-3.80233246	0.186318719	-0.675019733	6773	STAT2	0.001020704	234	0	0.001020704	425	-191
205552_s_at	-0.362110222	9.693751353	-3.801509747	0.186318719	-0.676711688	4938	OAS1	0.001022718	235	0	0.001022718	426	-191
228275_at	0.837559318	5.35446857	3.800649677	0.186318719	-0.678480436	100505687	LINC00888	0.001024827	236	0	0.001024827	427	-191
215092_s_at	0.548084841	5.772753662	3.798664166	0.186318719	-0.682563544	10725	NFAT5	0.001029712	237	0	0.001029712	428	-191
207341_at	-0.17618784	3.70439345	-3.797890629	0.186318719	-0.684154237	5657	PRTN3	0.001031621	238	0	0.001031621	429	-191
217009_at	-0.205437775	3.689651321	-3.797829925	0.186318719	-0.684279066	5232	PGK2	0.001031771	239	0	0.001031771	430	-191
213861_s_at	0.396676307	6.097037625	3.795218775	0.186318719	-0.689648394	25895	EEF1AKMT3	0.001038243	240	0	0.001038243	431	-191
236686_at	-0.113441987	5.631581866	-2.275128385	0.456452259	-3.634950215	4598	MVK	0.033343764	2681	31	0.001041993	432	2249
227083_at	0.12418516	3.095060538	2.067362796	0.508403782	-3.982797116	145173	B3GLCT	0.051065681	3576	48	0.001042157	433	3143
218974_at	-0.432339904	4.89508075	-2.855186573	0.335458779	-2.574085441	55084	SOBP	0.009392639	1114	8	0.001043627	434	680
202879_s_at	0.252804295	7.943171698	3.792862059	0.186318719	-0.694494254	9267	CYTH1	0.001044119	241	0	0.001044119	435	-194
55616_at	-0.129790779	6.361933822	-2.59600207	0.38297977	-3.062194887	93210	PGAP3	0.016748141	1683	15	0.001046759	436	1247
226391_at	-0.142700091	7.821949985	-1.834299096	0.566567665	-4.347304996	673	BRAF	0.080619853	4878	76	0.001047011	437	4441
243529_at	-0.231184814	7.101711502	-2.370048305	0.43350041	-3.469673809	92935	MARS2	0.027296141	2349	25	0.001049852	438	1911
224180_x_at	-0.167724116	5.459317525	-2.407243591	0.428223427	-3.403909088	51057	WDPCP	0.025215765	2219	23	0.001050657	439	1780
238076_at	-0.317453713	6.325874305	-2.903910766	0.328158437	-2.480239817	57459	GATAD2B	0.008409389	1023	7	0.001051174	440	583
203006_at	-0.396696242	7.520360083	-3.788449767	0.186318719	-0.703566064	3632	INPP5A	0.001055209	243	0	0.001055209	441	-198
242531_at	0.196134633	3.82560186	3.788369381	0.186318719	-0.703731332	64121	RRAGC	0.001055413	244	0	0.001055413	442	-198
238481_at	-0.108789991	2.852062847	-2.424385541	0.423022863	-3.373418278	4256	MGP	0.024307321	2173	22	0.00105684	443	1730
226225_at	-0.716421008	3.606250733	-3.786424938	0.186318719	-0.707728865	4163	MCC	0.001060338	245	0	0.001060338	444	-199
240052_at	0.360574424	4.417422294	2.562159212	0.390982198	-3.124390379	3708	ITPR1	0.018037544	1779	16	0.001061032	445	1334
231480_at	-0.143872156	4.615707764	-2.507359933	0.406301333	-3.224262781	340024	SLC6A19	0.020324429	1918	18	0.001069707	446	1472
226189_at	-0.959689304	7.254196943	-3.782252138	0.186318719	-0.716307006	3696	ITGB8	0.001070984	246	0	0.001070984	447	-201
231996_at	0.604399141	4.744494605	3.780177726	0.186318719	-0.720571117	55728	N4BP2	0.001076316	247	0	0.001076316	448	-201
1565436_s_at	0.125180104	3.982485803	2.37516489	0.433305251	-3.460659745	4297	KMT2A	0.027000841	2333	24	0.001080034	449	1884
202846_s_at	-0.317833832	8.265857624	-3.778074362	0.186318719	-0.724894521	5279	PIGC	0.001081749	248	0	0.001081749	450	-202
1563088_a_at	0.357265735	4.331099097	3.777396503	0.186318719	-0.726287796	284837	AATBC	0.001083505	249	0	0.001083505	451	-202
204255_s_at	0.424974428	5.348845865	2.45430678	0.418772046	-3.319927202	7421	VDR	0.022794067	2074	20	0.001085432	452	1622
242112_at	0.315833557	4.045632125	3.775620791	0.186318719	-0.72993749	134353	LSM11	0.001088121	251	0	0.001088121	453	-202
200962_at	-1.1087134	8.85132076	-3.773051699	0.186318719	-0.735217572	6160	RPL31	0.001094832	252	0	0.001094832	454	-202
209118_s_at	-0.387663384	10.37830984	-2.704936143	0.3630635	-2.859472612	7846	TUBA1A	0.013162156	1411	11	0.001096846	455	956
230223_at	-0.202098159	5.353104316	-3.771676563	0.186318719	-0.738043659	51550	CINP	0.001098442	254	0	0.001098442	456	-202
230128_at	0.899700664	6.323473403	3.770288561	0.186318719	-0.740896091	26586	CKAP2	0.001102097	255	0	0.001102097	457	-202
214757_at	0.31982148	5.776780655	3.770154787	0.186318719	-0.741170999	5380	PMS2P2	0.00110245	256	0	0.00110245	458	-202
208659_at	-0.140052063	12.27766228	-3.769525606	0.186318719	-0.742463969	1192	CLIC1	0.001104111	257	0	0.001104111	459	-202
201720_s_at	0.214447782	12.74546743	3.767701868	0.186534286	-0.746211643	7805	LAPTM5	0.00110894	258	0	0.00110894	460	-202
228759_at	0.303446869	6.991618236	3.765191091	0.186534286	-0.751370861	64764	CREB3L2	0.001115623	260	0	0.001115623	461	-201
201667_at	-0.092627015	3.052597346	-1.793566779	0.576224	-4.407929235	2697	GJA1	0.087095029	5143	77	0.001116603	462	4681
223073_at	-0.327100135	9.603422665	-3.760663427	0.187515648	-0.760673603	84641	MFSD14B	0.001127776	261	0	0.001127776	463	-202
1554485_s_at	-0.280034239	3.918003129	-3.758391637	0.187706431	-0.765340921	140738	TMEM37	0.001133922	262	0	0.001133922	464	-202
203625_x_at	-0.196669484	9.220948076	-3.757343225	0.187706431	-0.767494754	6502	SKP2	0.00113677	263	0	0.00113677	465	-202
219224_x_at	-0.11370123	7.604250947	-2.55821928	0.390982198	-3.131605831	79797	ZNF408	0.018193564	1793	15	0.001137098	466	1327
223477_s_at	-0.104108978	7.92670161	-2.350664602	0.437983091	-3.503727232	91574	C12orf65	0.028442121	2422	24	0.001137685	467	1955
208892_s_at	-0.133307885	2.988851806	-2.389752565	0.430412497	-3.434902899	1848	DUSP6	0.026175063	2275	22	0.001138046	468	1807
219056_at	-0.309070991	6.482830793	-2.726815982	0.3630635	-2.818313029	79621	RNASEH2B	0.012535485	1356	10	0.00113959	469	887
223378_at	-0.192402026	5.523397357	-3.756230904	0.187706431	-0.769779817	84662	GLIS2	0.001139799	264	0	0.001139799	470	-206
223171_at	-0.145049561	8.446025001	-2.431063634	0.422274345	-3.361509165	54808	DYM	0.023961707	2146	20	0.001141034	471	1675
212973_at	-0.21772922	9.56732219	-2.867214612	0.333930675	-2.550974573	22934	RPIA	0.009140172	1087	7	0.001142522	472	615
214045_at	-0.175599258	7.724504965	-2.526894583	0.400985595	-3.188781592	11019	LIAS	0.019479771	1868	16	0.001145869	473	1395
206717_at	0.154801451	4.087072387	2.583397541	0.385443031	-3.085404226	4626	MYH8	0.017217906	1722	14	0.00114786	474	1248
206078_at	0.202678646	3.386140569	3.752747123	0.187835184	-0.776936187	8997	KALRN	0.001149338	265	0	0.001149338	475	-210
242049_s_at	0.155673616	5.735155849	2.426082185	0.422391101	-3.370394254	51594	NBAS	0.024219078	2166	20	0.001153289	476	1690
228334_x_at	-0.238913154	8.166071417	-3.750937986	0.187835184	-0.78065225	80817	CEP44	0.001154323	266	0	0.001154323	477	-211
226886_at	-0.248637149	8.397845756	-2.986745164	0.314751534	-2.319375618	2673	GFPT1	0.006959938	895	5	0.00115999	478	417
229540_at	0.228005769	5.32737602	2.444913091	0.420588754	-3.336757097	3516	RBPJ	0.023259448	2101	19	0.001162972	479	1622
238058_at	1.010306927	6.342968089	3.747598978	0.188126239	-0.787510278	150381	PRR34-AS1	0.001163579	267	0	0.001163579	480	-213
220092_s_at	-0.099751897	3.145297271	-2.253062485	0.463303872	-3.672825884	84168	ANTXR1	0.034915421	2759	29	0.001163847	481	2278
230893_at	-0.363788841	6.055133253	-3.747220375	0.188126239	-0.788287857	134218	DNAJC21	0.001164634	268	0	0.001164634	482	-214
1559060_a_at	0.464182586	4.384966287	3.740455871	0.188437483	-0.802179513	96459	FNIP1	0.001183628	269	0	0.001183628	483	-214
1561253_at	0.190290745	3.432945092	3.739112014	0.188437483	-0.804938965	101927901	LINC02421	0.001187438	270	0	0.001187438	484	-214
201243_s_at	-0.951593844	8.82391025	-3.737269298	0.188437483	-0.808722599	481	ATP1B1	0.001192682	271	0	0.001192682	485	-214
217899_at	0.249021627	8.529116344	3.7360251	0.188437483	-0.811277192	54867	TMEM214	0.001196235	272	0	0.001196235	486	-214
212681_at	-0.197981331	2.955378698	-3.735915163	0.188437483	-0.81150291	23136	EPB41L3	0.00119655	273	0	0.00119655	487	-214
203378_at	-0.138101765	8.185896865	-3.735188245	0.188437483	-0.812995375	51585	PCF11	0.001198631	274	0	0.001198631	488	-214
210348_at	-0.267893534	5.527652231	-3.732156548	0.188605509	-0.819219547	5414	4-Sep	0.001207351	276	0	0.001207351	489	-213
223020_at	0.353351257	9.815428826	3.730753579	0.188700042	-0.822099707	81037	CLPTM1L	0.001211408	277	0	0.001211408	490	-213
208436_s_at	-0.226462728	9.969820652	-3.438655521	0.231959815	-1.4184534	3665	IRF7	0.002426722	450	1	0.001213361	491	-41
205196_s_at	0.309841323	7.703633455	2.658862613	0.371777859	-2.945670494	1174	AP1S1	0.014580019	1525	11	0.001215002	492	1033
219749_at	-0.271345667	5.703431115	-3.725338237	0.189722553	-0.833215803	63898	SH2D4A	0.001227192	278	0	0.001227192	493	-215
204046_at	-0.24220023	6.886474472	-3.724932754	0.189722553	-0.834048071	5330	PLCB2	0.001228382	279	0	0.001228382	494	-215
1553127_a_at	0.282931595	4.32672972	2.893315383	0.329366832	-2.500697768	165918	RNF168	0.008614441	1046	6	0.001230634	495	551
225276_at	-0.257111065	6.951832781	-3.722290797	0.190386602	-0.839470534	2935	GSPT1	0.001236164	280	0	0.001236164	496	-216
213487_at	-0.107601618	4.785393881	-2.028458303	0.515420358	-4.045632999	5605	MAP2K2	0.055201675	3783	43	0.001254584	497	3286
1554148_a_at	0.246569083	8.219215461	2.5729651	0.387570434	-3.104573652	9197	SLC33A1	0.01761605	1753	13	0.001258289	498	1255
204455_at	0.334109543	3.572372704	2.571053786	0.388120608	-3.10808167	667	DST	0.017689923	1758	13	0.001263566	499	1259
222101_s_at	0.170831059	4.523202187	2.246352155	0.465350408	-3.684301935	8642	DCHS1	0.035406634	2782	27	0.001264523	500	2282
1555032_at	-0.170993188	4.614616043	-3.711656974	0.193110862	-0.86129157	6002	RGS12	0.00126798	282	0	0.00126798	501	-219
229282_at	-0.190191064	6.040684482	-2.379477385	0.432066717	-3.453054154	2627	GATA6	0.026754245	2319	20	0.001274012	502	1817
205932_s_at	-0.909790153	6.948962784	-2.718060402	0.3630635	-2.834800791	4487	MSX1	0.012782787	1370	9	0.001278279	503	867
207535_s_at	0.330768694	8.772843712	2.816993837	0.344426786	-2.647219384	4791	NFKB2	0.010239171	1169	7	0.001279896	504	665
1558289_at	-0.125504369	4.892985261	-2.399769337	0.429119874	-3.417168012	91869	RFT1	0.025621636	2239	19	0.001281082	505	1734
214198_s_at	-0.204432609	7.14361574	-3.706124311	0.19422633	-0.872642068	9993	DGCR2	0.001284852	283	0	0.001284852	506	-223
1554652_s_at	-0.241070329	4.204696348	-3.705763092	0.19422633	-0.873383057	375449	MAST4	0.001285961	284	0	0.001285961	507	-223
1561820_at	0.196728493	4.994808584	2.593360359	0.383776291	-3.06706359	6334	SCN8A	0.016845588	1689	12	0.001295814	508	1181
224059_s_at	0.189845395	6.110963976	3.702506749	0.195203851	-0.880062612	9253	NUMBL	0.001296004	285	0	0.001296004	509	-224
207439_s_at	0.229081556	5.759869553	2.496392825	0.409787044	-3.244122722	7355	SLC35A2	0.020813509	1948	15	0.001300844	510	1438
218713_at	-0.169693501	8.411997051	-3.695593502	0.196111416	-0.894241128	79664	ICE2	0.001317581	287	0	0.001317581	511	-224
229624_at	-0.130114417	7.400449901	-2.490090445	0.41022958	-3.255515803	80207	OPA3	0.021099513	1967	15	0.00131872	512	1455
207789_s_at	-0.139113995	4.064809165	-2.703599667	0.3630635	-2.861982112	1804	DPP6	0.01320138	1418	9	0.001320138	513	905
243709_at	0.381211112	4.265347088	3.694358592	0.196111416	-0.896773507	153129	SLC38A9	0.001321473	288	0	0.001321473	514	-226
225311_at	-0.167610302	7.779842071	-2.702213625	0.3630635	-2.864584116	3712	IVD	0.013242176	1424	9	0.001324218	515	909
212469_at	-0.10680964	8.230224826	-1.757502861	0.584160976	-4.460793533	25836	NIPBL	0.09319865	5382	69	0.001331409	516	4866
228771_at	-0.361716187	8.21646056	-3.689685247	0.196111416	-0.906356032	157	GRK3	0.001336302	289	0	0.001336302	517	-228
211399_at	-0.09620739	4.996988593	-1.630764341	0.622041789	-4.640298645	2263	FGFR2	0.11764077	6207	87	0.001336827	518	5689
210797_s_at	-0.248992645	7.52126626	-3.689385639	0.196111416	-0.90697032	8638	OASL	0.001337259	290	0	0.001337259	519	-229
205061_s_at	-0.319249769	9.469953888	-3.688958173	0.196111416	-0.907846743	5393	EXOSC9	0.001338624	291	0	0.001338624	520	-229
211913_s_at	-0.150444172	4.024727447	-2.543939804	0.395770489	-3.15771195	10461	MERTK	0.018769691	1832	13	0.001340692	521	1311
206543_at	-0.153082696	2.987051552	-2.183808241	0.478869303	-3.790299745	6595	SMARCA2	0.040297717	3050	29	0.001343257	522	2528
218910_at	-0.5764447	6.308453215	-2.65225768	0.372887573	-2.957973583	55129	ANO10	0.014794728	1541	10	0.001344975	523	1018
218418_s_at	-0.3525773	6.788094818	-3.218985857	0.272084226	-1.860649958	25959	KANK2	0.004066242	623	2	0.001355414	524	99
215508_at	0.181371365	3.613176137	2.306784355	0.447762258	-3.580248091	699	BUB1	0.031202089	2581	22	0.001356613	525	2056
223882_at	0.229147784	6.162732422	3.682377319	0.198262129	-0.92133778	83989	FAM172A	0.001359823	295	0	0.001359823	526	-231
227514_at	0.467054723	4.214510608	3.679879518	0.198556618	-0.926457621	162073	ITPRIPL2	0.001367955	296	0	0.001367955	527	-231
221355_at	-0.12974366	6.029295611	-2.018979683	0.516570267	-4.060826012	1146	CHRNG	0.056253644	3841	40	0.00137204	528	3313
224743_at	0.164970644	8.046538665	2.685883583	0.366418468	-2.895196551	54928	IMPAD1	0.013731897	1465	9	0.00137319	529	936
239252_at	-0.172400007	4.286289449	-2.153852365	0.488446523	-3.840436071	1349	COX7B	0.042851272	3174	30	0.001382299	530	2644
204651_at	-0.27153051	6.563395726	-3.675480243	0.198556618	-0.935473957	4899	NRF1	0.001382395	297	0	0.001382395	531	-234
207143_at	0.196244485	6.275328095	2.989569092	0.314751534	-2.313863685	1021	CDK6	0.006915021	889	4	0.001383004	532	357
228607_at	-0.765475984	8.679066744	-3.674294012	0.198556618	-0.937904916	4939	OAS2	0.001386314	298	0	0.001386314	533	-235
227390_at	-0.183548437	4.237248407	-3.673166611	0.198556618	-0.940215224	55384	MEG3	0.001390049	299	0	0.001390049	534	-235
218833_at	-0.381446778	4.716785769	-3.671224623	0.198556618	-0.944194606	51776	MAP3K20	0.001396506	300	0	0.001396506	535	-235
224946_s_at	-0.161374439	8.551975262	-3.670543497	0.198556618	-0.945590256	84317	CCDC115	0.001398778	301	0	0.001398778	536	-235
223604_at	0.216082911	5.259233294	3.669895231	0.198556618	-0.946918548	84253	GARNL3	0.001400944	302	0	0.001400944	537	-235
225398_at	-0.191648677	8.969384349	-3.669642184	0.198556618	-0.94743703	84881	RPUSD4	0.00140179	303	0	0.00140179	538	-235
220770_s_at	-0.316334943	5.245225219	-3.666598981	0.199486883	-0.953672079	63920	ZBED8	0.001412006	304	0	0.001412006	539	-235
206398_s_at	0.196452078	9.374797421	2.978014979	0.317332502	-2.336404485	930	CD19	0.00710058	904	4	0.001420116	540	364
223354_x_at	0.267228354	8.560032014	3.664051644	0.199633556	-0.958890673	56947	MFF	0.001420614	305	0	0.001420614	541	-236
227065_at	-0.146887702	7.318773315	-2.454806682	0.418462147	-3.31903064	54476	RNF216	0.022769545	2073	15	0.001423097	542	1531
225793_at	-0.26036611	9.235575215	-3.662040096	0.199633556	-0.963011301	128077	LIX1L	0.001427448	306	0	0.001427448	543	-237
218224_at	-0.238086491	8.539606994	-3.661980969	0.199633556	-0.963132416	9240	PNMA1	0.001427649	307	0	0.001427649	544	-237
238911_at	0.208008102	5.66850644	3.658242121	0.199888396	-0.970790612	10809	STARD10	0.001440439	308	0	0.001440439	545	-237
202330_s_at	-0.245824317	8.729383348	-3.067444384	0.298535524	-2.161181837	7374	UNG	0.005780716	789	3	0.001445179	546	243
223126_s_at	-0.256449134	4.480548139	-3.655212197	0.200321384	-0.976995997	81563	C1orf21	0.001450887	309	0	0.001450887	547	-238
211285_s_at	-0.131005538	9.759753525	-2.083057372	0.505526918	-3.957234145	7337	UBE3A	0.049477363	3496	33	0.001455217	548	2948
206536_s_at	0.319225178	5.533765542	3.061669335	0.298535524	-2.172548063	331	XIAP	0.005858269	793	3	0.001464567	549	244
202365_at	-0.233961423	8.880865451	-3.649441307	0.200901984	-0.988813124	84747	UNC119B	0.001470994	310	0	0.001470994	550	-240
204017_at	0.770646005	5.349638903	3.649245459	0.200901984	-0.989214123	11015	KDELR3	0.001471681	311	0	0.001471681	551	-240
1569600_at	0.249837979	3.350194993	3.648760688	0.200901984	-0.990206675	8847	DLEU2	0.001473383	312	0	0.001473383	552	-240
227991_x_at	0.259283762	7.202327835	3.648112316	0.200901984	-0.99153417	23099	ZBTB43	0.001475663	313	0	0.001475663	553	-240
207738_s_at	-0.771311266	6.024511648	-3.646807102	0.200901984	-0.994206408	10787	NCKAP1	0.001480263	314	0	0.001480263	554	-240
213062_at	-0.244557741	8.159489414	-3.646651031	0.200901984	-0.994525932	123803	NTAN1	0.001480814	315	0	0.001480814	555	-240
228182_at	-0.135100623	4.429339859	-2.698932265	0.363933454	-2.870741871	111	ADCY5	0.013339234	1430	8	0.001482137	556	874
202833_s_at	0.227735322	3.464091582	2.958277454	0.320657538	-2.37484029	5265	SERPINA1	0.007428684	929	4	0.001485737	557	372
238041_at	-0.205722956	6.517348556	-2.495470818	0.409886554	-3.245790374	6938	TCF12	0.020855123	1949	13	0.001489652	558	1391
203201_at	0.167211513	7.83053639	2.183575586	0.478904934	-3.790690735	5373	PMM2	0.040317005	3051	26	0.001493222	559	2492
224833_at	-0.210204524	11.21453084	-3.641497928	0.202670746	-1.005074869	2113	ETS1	0.00149912	316	0	0.00149912	560	-244
226705_at	-0.127378455	4.594255645	-1.67801388	0.608605942	-4.574542694	2260	FGFR1	0.107959651	5894	71	0.00149944	561	5333
217791_s_at	0.116748116	9.928130414	2.12974601	0.493332044	-3.880476778	5832	ALDH18A1	0.045011624	3287	29	0.001500387	562	2725
228106_at	-0.269602289	8.38070934	-3.63987111	0.202670746	-1.00840472	54876	DCAF16	0.001504945	317	0	0.001504945	563	-246
202007_at	-0.963493083	7.538108137	-3.639863655	0.202670746	-1.008419978	4811	NID1	0.001504972	318	0	0.001504972	564	-246
226186_at	-0.713544231	5.366964436	-3.638719248	0.202725078	-1.010762287	29767	TMOD2	0.001509083	319	0	0.001509083	565	-246
1558956_s_at	-0.185291975	7.928565239	-2.397434069	0.429119874	-3.421306171	57560	IFT80	0.025749682	2249	16	0.001514687	566	1683
215931_s_at	0.232506959	6.865697699	2.688088521	0.365488729	-2.891067893	10564	ARFGEF2	0.013664787	1462	8	0.00151831	567	895
1555677_s_at	0.208240391	6.231121213	1.834664	0.566567665	-4.346757557	8243	SMC1A	0.080563788	4872	52	0.001520071	568	4304
1562573_at	0.144296393	3.300609571	3.168439325	0.280360533	-1.961356728	1586	CYP17A1	0.0045745	672	2	0.001524833	569	103
202172_at	-0.233465202	7.083276354	-3.631524639	0.205264768	-1.025485531	7716	VEZF1	0.001535184	320	0	0.001535184	570	-250
201169_s_at	0.703399804	7.63066632	3.631439187	0.205264768	-1.025660378	8553	BHLHE40	0.001535497	321	0	0.001535497	571	-250
209832_s_at	-0.202026345	7.688283258	-2.363061174	0.435085981	-3.481966326	81620	CDT1	0.027704218	2375	17	0.001539123	572	1803
229834_at	-0.150434584	4.470520252	-1.973008977	0.528672385	-4.133852188	4784	NFIX	0.061613177	4090	39	0.001540329	573	3517
215209_at	0.41765169	4.976239318	2.201611693	0.474619763	-3.760306595	9871	SEC24D	0.038846336	2978	24	0.001553853	574	2404
217937_s_at	0.173966492	6.519860881	3.625954355	0.205803458	-1.036881974	51564	HDAC7	0.001555698	322	0	0.001555698	575	-253
206765_at	-0.10549723	3.17286819	-2.262198015	0.460773126	-3.657170583	3759	KCNJ2	0.034256692	2724	21	0.001557122	576	2148
210045_at	-0.233805462	6.412188114	-3.033803155	0.302500394	-2.227296564	3418	IDH2	0.006246808	837	3	0.001561702	577	260
204860_s_at	-0.501720194	4.959634453	-3.622211308	0.205803458	-1.044538649	4671	NAIP	0.001569633	323	0	0.001569633	578	-255
210088_x_at	-0.220828863	5.774828352	-3.621402827	0.205803458	-1.046192311	4635	MYL4	0.00157266	324	0	0.00157266	579	-255
242998_at	0.113725322	4.892672434	2.377819152	0.43290802	-3.455979519	145226	RDH12	0.026848818	2322	16	0.001579342	580	1742
241640_at	0.224038139	4.987493097	3.619537437	0.205803458	-1.050007569	55973	BCAP29	0.001579664	327	0	0.001579664	581	-254
201438_at	-0.127941136	4.056840398	-2.233574703	0.469054084	-3.706099191	1293	COL6A3	0.036359472	2836	22	0.001580847	582	2254
212326_at	-0.201959443	6.021899531	-3.61920058	0.205803458	-1.05069651	55187	VPS13D	0.001580932	329	0	0.001580932	583	-254
237107_at	0.671264745	5.787826941	2.536314795	0.398409136	-3.171623217	8575	PRKRA	0.019084289	1845	11	0.001590357	584	1261
226723_at	-0.188294925	7.625147377	-3.615524195	0.207120469	-1.058214865	374969	SVBP	0.001594837	330	0	0.001594837	585	-255
202390_s_at	-0.153661351	6.514589192	-2.401436857	0.429036558	-3.414211812	3064	HTT	0.025530564	2235	15	0.00159566	586	1649
221831_at	-0.252802979	6.451063537	-3.61136255	0.20868787	-1.066724287	7798	LUZP1	0.001610723	331	0	0.001610723	587	-256
201964_at	-0.160727415	8.596820705	-2.20300916	0.474419165	-3.757946193	23064	SETX	0.038734449	2972	23	0.001613935	588	2384
220035_at	0.291881953	7.705157142	3.609993676	0.208874308	-1.069522953	23225	NUP210	0.001615982	332	0	0.001615982	589	-257
226760_at	0.095292505	8.666363701	1.899006452	0.550034836	-4.249050261	51360	MBTPS2	0.071194251	4468	43	0.001618051	590	3878
229504_at	-0.238082783	4.029256793	-2.122671167	0.494479594	-3.892175682	51715	RAB23	0.04566407	3322	27	0.00163086	591	2731
213568_at	-0.867451875	4.948661667	-3.605850312	0.209459739	-1.077993139	116039	OSR2	0.001632005	333	0	0.001632005	592	-259
209116_x_at	-0.158779102	5.418719313	-2.261822008	0.460773126	-3.657815654	3043	HBB	0.034283579	2728	20	0.001632551	593	2135
206341_at	0.6334027	5.975123203	2.606937868	0.379873507	-3.042015488	3559	IL2RA	0.016350356	1657	9	0.001635036	594	1063
228099_at	0.239067495	7.23005364	3.604289062	0.209747428	-1.081184403	162972	ZNF550	0.001638082	334	0	0.001638082	595	-261
213331_s_at	-0.204555686	6.99493917	-2.653461466	0.372887573	-2.9557323	4750	NEK1	0.014755375	1538	8	0.001639486	596	942
203060_s_at	-0.757376187	5.677925027	-3.012379099	0.307184735	-2.269276965	9060	PAPSS2	0.006562289	863	3	0.001640572	597	266
202166_s_at	0.240261925	10.08417804	3.60306848	0.209750693	-1.083679185	5504	PPP1R2	0.001642849	335	0	0.001642849	598	-263
225450_at	-0.547654748	5.903072926	-3.602273884	0.209750693	-1.085303218	154810	AMOTL1	0.00164596	336	0	0.00164596	599	-263
226606_s_at	0.47284914	7.355055644	3.600472318	0.209750693	-1.088985148	26164	MTG2	0.001653035	337	0	0.001653035	600	-263
205655_at	0.4887755	6.120524482	3.600365955	0.209750693	-1.089202518	4194	MDM4	0.001653453	338	0	0.001653453	601	-263
242128_at	0.104358312	2.921088653	2.557824718	0.390982198	-3.132328123	5015	OTX2	0.018209258	1796	10	0.001655387	602	1194
1569001_at	0.117466832	5.542403021	2.446084469	0.42031519	-3.33466025	649	BMP1	0.023200937	2100	13	0.00165721	603	1497
200980_s_at	0.099274597	10.45528489	2.274663326	0.456455682	-3.635750653	5160	PDHA1	0.033376209	2683	19	0.00166881	604	2079
218476_at	0.112424012	5.78231788	1.869334548	0.558248376	-4.294397882	10585	POMT1	0.075389435	4657	44	0.001675321	605	4052
218902_at	-0.136836943	7.165705051	-2.269317804	0.458755953	-3.644944434	4851	NOTCH1	0.033751218	2699	19	0.001687561	606	2093
213784_at	0.166521833	5.226057543	2.373908218	0.433446975	-3.462874637	11020	IFT27	0.027073094	2339	15	0.001692068	607	1732
205643_s_at	-0.149919246	3.687969858	-2.546374035	0.394740081	-3.153266612	5521	PPP2R2B	0.018670285	1828	10	0.001697299	608	1220
1555256_at	-0.137508947	4.763130547	-2.101780438	0.500722027	-3.926579945	132884	EVC2	0.047640713	3412	27	0.001701454	609	2803
241620_at	0.254450627	4.458924827	2.688736226	0.365488729	-2.889854809	23347	SMCHD1	0.013645132	1457	7	0.001705642	610	847
50400_at	-0.230643928	7.43562123	-3.586991604	0.211264209	-1.116527557	196743	PAOX	0.001706929	343	0	0.001706929	611	-268
226426_at	-0.199718849	8.088735482	-2.195684767	0.476416998	-3.770307647	23394	ADNP	0.039324149	3001	22	0.001709746	612	2389
224700_at	0.180027821	10.95729935	2.430838392	0.422274345	-3.36191112	201595	STT3B	0.023973289	2147	13	0.001712378	613	1534
221239_s_at	0.393782901	4.270564381	3.584679152	0.211264209	-1.121250568	79368	FCRL2	0.001716346	344	0	0.001716346	614	-270
225733_at	-0.123091274	6.50103019	-1.956835009	0.533943138	-4.159281383	126792	B3GALT6	0.063603882	4163	36	0.001719024	615	3548
228861_at	-0.211702855	5.357652297	-3.582294488	0.211264209	-1.126120581	8760	CDS2	0.00172611	345	0	0.00172611	616	-271
213601_at	-0.19903987	5.772027665	-3.581029911	0.211264209	-1.128702929	6585	SLIT1	0.00173131	346	0	0.00173131	617	-271
204068_at	-0.468321614	8.450393316	-3.580970543	0.211264209	-1.128824159	6788	STK3	0.001731555	347	0	0.001731555	618	-271
204550_x_at	-1.161293559	8.220383838	-3.580854188	0.211264209	-1.129061756	2944	GSTM1	0.001732034	348	0	0.001732034	619	-271
207473_at	-0.220727151	5.078679141	-3.580433095	0.211264209	-1.129921619	4295	MLN	0.00173377	349	0	0.00173377	620	-271
205757_at	0.251149097	6.010817796	3.580415116	0.211264209	-1.129958331	957	ENTPD5	0.001733844	350	0	0.001733844	621	-271
212520_s_at	0.202686758	6.930836029	1.951993449	0.535171193	-4.166866359	6597	SMARCA4	0.064210755	4195	36	0.001735426	622	3573
205429_s_at	-0.276312859	8.070331227	-3.579988058	0.211264209	-1.130830356	51678	MPP6	0.001735606	351	0	0.001735606	623	-272
212382_at	0.265173457	8.424301383	1.899158542	0.550034836	-4.248816563	6925	TCF4	0.071173286	4465	40	0.001735934	624	3841
211342_x_at	-0.080437337	7.314929408	-1.558144079	0.638661439	-4.73856787	9968	MED12	0.133935542	6773	76	0.001739423	625	6148
1552947_x_at	-0.356528727	4.272212323	-3.577926048	0.211264209	-1.135040627	163071	ZNF114	0.00174414	352	0	0.00174414	626	-274
232111_at	-0.197548394	3.791588674	-3.577873301	0.211264209	-1.135148322	100507043	TUNAR	0.001744359	353	0	0.001744359	627	-274
221796_at	-0.576746886	4.901133929	-3.108109345	0.289107465	-2.080957909	4915	NTRK2	0.005262014	744	2	0.001754005	628	116
243209_at	-0.144388889	3.813872479	-3.107733575	0.289107465	-2.081700714	9132	KCNQ4	0.005266594	745	2	0.001755531	629	116
221827_at	-0.183773386	9.981750063	-2.622280795	0.377241358	-3.01363756	10616	RBCK1	0.015807224	1620	8	0.001756358	630	990
203971_at	0.205395868	8.28536975	3.573727554	0.211264209	-1.143612079	1317	SLC31A1	0.001761643	354	0	0.001761643	631	-277
205814_at	-0.244418627	3.832740276	-3.573007333	0.211264209	-1.145082294	2913	GRM3	0.001764662	355	0	0.001764662	632	-277
1552849_at	-0.176977387	2.945380498	-3.572346082	0.211264209	-1.146432089	130951	M1AP	0.001767439	356	0	0.001767439	633	-277
217649_at	0.192069651	3.296009415	3.571693025	0.211264209	-1.14776512	7763	ZFAND5	0.001770186	357	0	0.001770186	634	-277
204976_s_at	-0.293254177	7.527043176	-3.571064347	0.211264209	-1.149048352	9949	AMMECR1	0.001772834	358	0	0.001772834	635	-277
221894_at	-0.175535273	7.100692031	-3.56886087	0.211823691	-1.153545724	90956	ADCK2	0.001782147	359	0	0.001782147	636	-277
213374_x_at	-0.202236878	9.034984321	-2.522279973	0.402168618	-3.197175431	26275	HIBCH	0.019676288	1883	10	0.001788753	637	1246
1554151_at	0.163313767	6.543294875	2.565648125	0.39009711	-3.117996474	4967	OGDH	0.017900432	1772	9	0.001790043	638	1134
227372_s_at	0.985446417	8.256406532	3.566258717	0.212675888	-1.158856248	55971	BAIAP2L1	0.001793207	360	0	0.001793207	639	-279
204913_s_at	-0.084435617	2.9874906	-1.842586976	0.564791061	-4.33485248	6664	SOX11	0.079354823	4824	43	0.001803519	640	4184
239910_at	-0.186199153	4.960783882	-3.561371485	0.214231677	-1.168828557	5675	PSG6	0.001814161	361	0	0.001814161	641	-280
224202_at	-0.097220332	3.410140983	-2.12591182	0.494408881	-3.886819935	51684	SUFU	0.045364163	3304	24	0.001814567	642	2662
237470_at	-0.224648931	4.234205045	-2.474233616	0.413298826	-3.284116767	85440	DOCK7	0.021835395	2022	11	0.001819616	643	1379
215022_x_at	-0.260801289	6.692605599	-3.559146853	0.214385541	-1.173367159	7582	ZNF33B	0.001823779	363	0	0.001823779	644	-281
228164_at	-0.147905288	7.522140577	-2.141209587	0.490520597	-3.861470051	23431	AP4E1	0.043972302	3237	23	0.001832179	645	2592
1558705_at	0.167351989	5.457669312	3.557168789	0.214385541	-1.177402344	84913	ATOH8	0.001832373	364	0	0.001832373	646	-282
218738_s_at	-0.173475858	10.35476227	-3.556197562	0.214385541	-1.179383484	51444	RNF138	0.001836607	365	0	0.001836607	647	-282
221616_s_at	0.485346775	5.983475357	3.55593662	0.214385541	-1.179915748	51616	TAF9B	0.001837746	366	0	0.001837746	648	-282
227551_at	-0.224853904	9.432998264	-3.555651796	0.214385541	-1.180496718	51104	ABHD17B	0.001838991	367	0	0.001838991	649	-282
223908_at	-0.18130426	5.874888871	-1.507468393	0.653753717	-4.805079469	55869	HDAC8	0.146381395	7190	78	0.001852929	650	6540
203525_s_at	-0.199044904	7.832182152	-2.957834893	0.320657538	-2.375701086	324	APC	0.007436205	932	3	0.001859051	651	281
205468_s_at	0.350651353	7.294447301	2.64722122	0.373650417	-2.967345809	3663	IRF5	0.014960452	1555	7	0.001870057	652	903
218158_s_at	-0.223993611	8.762095964	-3.54760427	0.216704689	-1.196908554	26060	APPL1	0.001874492	369	0	0.001874492	653	-284
1569112_at	0.248499752	3.538830466	3.547535894	0.216704689	-1.197047972	204962	SLC44A5	0.001874797	370	0	0.001874797	654	-284
214706_at	-0.363855448	6.235923727	-3.547160459	0.216704689	-1.197813469	7752	ZNF200	0.001876469	371	0	0.001876469	655	-284
229398_at	0.257556171	5.08995476	1.926015078	0.541982389	-4.207350015	22931	RAB18	0.067555258	4325	35	0.001876535	656	3669
200740_s_at	-0.177061301	10.37852097	-3.543931314	0.216704689	-1.204397037	6612	SUMO3	0.001890918	372	0	0.001890918	657	-285
230784_at	-0.20844602	3.118910494	-3.54319961	0.216704689	-1.205888695	84366	PRAC1	0.001894207	374	0	0.001894207	658	-284
218485_s_at	0.119959467	6.371079585	2.494124622	0.409886554	-3.248224708	55343	SLC35C1	0.020916022	1956	10	0.001901457	659	1297
1552726_at	0.172429763	3.592030533	3.247623226	0.265910326	-1.803404096	170691	ADAMTS17	0.003803085	596	1	0.001901543	660	-64
200604_s_at	0.157666147	9.989005512	1.779410176	0.579083464	-4.428772509	5573	PRKAR1A	0.089448532	5229	46	0.00190316	661	4568
212426_s_at	-0.126473692	11.61262869	-3.541122861	0.217281574	-1.210122099	10971	YWHAQ	0.001903573	376	0	0.001903573	662	-286
210979_at	0.088206787	3.561687491	1.917274605	0.544567119	-4.220888653	427	ASAH1	0.06871456	4369	35	0.001908738	663	3706
216904_at	-0.129132506	4.247144103	-2.185664333	0.478869303	-3.787179593	1291	COL6A1	0.040144136	3037	20	0.001911626	664	2373
229511_at	0.226966861	4.779886186	1.976367189	0.528220456	-4.128554943	6605	SMARCE1	0.061206838	4064	31	0.001912714	665	3399
222004_s_at	-0.147935001	4.571587193	-1.991306099	0.524406354	-4.10491845	57572	DOCK6	0.059427924	3980	30	0.00191703	666	3314
201711_x_at	0.263292295	8.742440829	2.689482516	0.365488729	-2.888456926	5903	RANBP2	0.013622519	1454	6	0.001946074	667	787
226656_at	-0.259856641	6.939828031	-2.575001629	0.387109931	-3.100834455	10491	CRTAP	0.017537655	1748	8	0.001948628	668	1080
209155_s_at	-0.171346458	9.579433013	-2.442280125	0.420588754	-3.341468396	22978	NT5C2	0.023391466	2111	11	0.001949289	669	1442
224624_at	-0.126095507	8.479400518	-2.626709869	0.376534054	-3.005431393	56262	LRRC8A	0.015653624	1608	7	0.001956703	670	938
220550_at	-0.188210129	3.110200434	-3.529355438	0.219629919	-1.234101914	26272	FBXO4	0.00195751	379	0	0.00195751	671	-292
239413_at	-0.162673314	8.341946632	-2.304497739	0.448133352	-3.584213651	22995	CEP152	0.031352451	2588	15	0.001959528	672	1916
202073_at	-0.292333764	6.791675802	-2.754341346	0.358236518	-2.766333573	10133	OPTN	0.011787243	1293	5	0.001964541	673	620
228853_at	-0.216822825	8.360856946	-3.526039889	0.219629919	-1.240855962	6815	STYX	0.001972976	380	0	0.001972976	674	-294
206718_at	-0.201831316	4.83447028	-3.52549093	0.219629919	-1.241974134	4004	LMO1	0.001975548	382	0	0.001975548	675	-293
204467_s_at	-0.140294141	3.951282035	-2.398208766	0.429119874	-3.419933624	6622	SNCA	0.025707139	2244	12	0.001977472	676	1568
223497_at	-0.246565949	7.56665004	-3.524519903	0.219629919	-1.243951939	57579	FAM135A	0.001980106	383	0	0.001980106	677	-294
1553568_a_at	-0.194988945	4.135861696	-3.523970114	0.219629919	-1.245071719	3010	HIST1H1T	0.001982692	384	0	0.001982692	678	-294
219818_s_at	-0.251616212	6.585029033	-3.523304528	0.219629919	-1.246427308	55094	GPATCH1	0.001985826	385	0	0.001985826	679	-294
200707_at	0.198473208	8.933877981	2.680111632	0.368269912	-2.90599725	5589	PRKCSH	0.013909051	1477	6	0.001987007	680	797
210760_x_at	0.116752377	4.62011641	2.327841634	0.44313592	-3.54362665	9321	TRIP11	0.029848254	2502	14	0.001989884	681	1821
203935_at	-0.184950891	3.4293607	-2.393356141	0.429614237	-3.428527243	90	ACVR1	0.025974703	2262	12	0.001998054	682	1580
213129_s_at	-0.207805545	9.951612377	-2.392699514	0.429614237	-3.429689365	2653	GCSH	0.026011105	2265	12	0.002000854	683	1582
1555612_s_at	-0.1776634	4.65884798	-2.562795699	0.390982198	-3.123224242	2538	G6PC	0.018012457	1776	8	0.002001384	684	1092
1552473_at	0.229742409	7.347879091	2.561651596	0.390982198	-3.125320307	2593	GAMT	0.018057575	1780	8	0.002006397	685	1095
228165_at	0.15318523	4.282831315	3.517258351	0.22206443	-1.258739453	196500	PIANP	0.002014521	387	0	0.002014521	686	-299
200696_s_at	-0.31491321	7.071376488	-2.922592419	0.323050657	-2.444101707	2934	GSN	0.008059176	992	3	0.002014794	687	305
213301_x_at	-0.227348982	7.647546558	-3.514121151	0.222824866	-1.265126462	8805	TRIM24	0.002029571	389	0	0.002029571	688	-299
1569685_at	-0.131817799	3.664944378	-2.046951371	0.511615301	-4.015859334	1352	COX10	0.053199695	3687	25	0.002046142	689	2998
209893_s_at	-0.512158664	6.348224339	-3.510275577	0.223913421	-1.272954294	2526	FUT4	0.002048169	390	0	0.002048169	690	-300
231668_x_at	0.183554223	3.701121995	3.510155209	0.223913421	-1.273199283	3500	IGHG1	0.002048754	391	0	0.002048754	691	-300
219349_s_at	-0.334340087	7.204467866	-3.50953457	0.223913421	-1.274462472	55770	EXOC2	0.002051772	392	0	0.002051772	692	-300
235745_at	0.519745528	6.753498256	3.508433092	0.224051925	-1.276704221	2081	ERN1	0.002057139	393	0	0.002057139	693	-300
235041_at	0.213653754	7.555705939	2.455895989	0.418325376	-3.317076671	9570	GOSR2	0.022716196	2069	10	0.002065109	694	1375
226889_at	-0.152983437	6.572176047	-1.904239251	0.548487594	-4.241002291	57539	WDR35	0.070476047	4437	33	0.002072825	695	3742
235450_at	-0.163827097	5.986025641	-1.935259843	0.538732813	-4.192985077	26235	FBXL4	0.066347859	4282	31	0.002073371	696	3586
217113_at	-0.143525677	5.040582748	-2.248468082	0.464861882	-3.680685397	23600	AMACR	0.035251065	2775	16	0.002073592	697	2078
211193_at	-0.106884777	4.48835494	-1.76695804	0.582461573	-4.447008313	8626	TP63	0.091563824	5307	43	0.002080996	698	4609
235572_at	-0.218438893	8.038876875	-3.503102349	0.226451084	-1.287551693	147841	SPC24	0.002083309	394	0	0.002083309	699	-305
215860_at	-0.173138098	5.078622793	-3.502053839	0.226564329	-1.289684952	91683	SYT12	0.002088494	395	0	0.002088494	700	-305
227661_at	-0.101754459	4.965641485	-1.695619602	0.60210026	-4.549683116	29123	ANKRD11	0.10452923	5782	49	0.002090585	701	5081
210190_at	0.148317687	7.015783583	2.596535643	0.38297977	-3.061211223	8676	STX11	0.016728524	1680	7	0.002091066	702	978
205201_at	0.102287748	6.718275199	1.855815067	0.562239852	-4.314896179	2737	GLI3	0.077371556	4735	36	0.002091123	703	4032
227205_at	-0.235357027	7.776050137	-2.905158655	0.327880895	-2.477828528	6872	TAF1	0.008385548	1019	3	0.002096387	704	315
235026_at	0.168982447	7.013967837	3.499844525	0.22685397	-1.294179569	144577	C12orf66	0.002099462	397	0	0.002099462	705	-308
1553196_a_at	0.245069489	3.942231787	3.495852663	0.227192518	-1.302299308	115352	FCRL3	0.002119424	398	0	0.002119424	706	-308
212471_at	0.292301011	6.899108478	3.495334789	0.227192518	-1.303352579	23080	AVL9	0.002122027	399	0	0.002122027	707	-308
212877_at	-0.172991021	7.895527745	-3.495209145	0.227192518	-1.303608115	3831	KLC1	0.002122659	400	0	0.002122659	708	-308
206066_s_at	0.140963876	8.280825119	1.833811983	0.566567665	-4.34803566	5889	RAD51C	0.080694747	4881	37	0.002123546	709	4172
209743_s_at	0.304440927	6.940050388	2.4863573	0.410259715	-3.262257556	83737	ITCH	0.021270649	1980	9	0.002127065	710	1270
205491_s_at	-0.161272551	4.184727788	-2.36288964	0.435085981	-3.482267859	2707	GJB3	0.027714307	2377	12	0.00213187	711	1666
221890_at	0.136884804	7.727583755	2.294418214	0.449957454	-3.601667739	63925	ZNF335	0.03202322	2625	14	0.002134881	712	1913
204747_at	-0.764645547	9.864883202	-3.491081972	0.227192518	-1.312001061	3437	IFIT3	0.002143524	401	0	0.002143524	713	-312
228077_at	0.187371276	9.208486139	3.490490463	0.227192518	-1.313203796	84245	MRI1	0.002146531	402	0	0.002146531	714	-312
204351_at	-0.166291323	4.995103579	-3.490335195	0.227192518	-1.3135195	6286	S100P	0.002147321	403	0	0.002147321	715	-312
224451_x_at	-0.243814723	9.318173706	-3.489834573	0.227192518	-1.314537395	64333	ARHGAP9	0.002149869	404	0	0.002149869	716	-312
212114_at	-0.181954756	8.640849248	-3.489569544	0.227192518	-1.315076259	552889	ATXN7L3B	0.00215122	405	0	0.00215122	717	-312
241658_at	0.181006776	4.2621673	3.489050255	0.227192518	-1.316132066	25820	ARIH1	0.002153869	406	0	0.002153869	718	-312
242054_s_at	-0.641386283	3.618428213	-2.229595197	0.469303474	-3.712873126	6496	SIX3	0.036660977	2856	16	0.002156528	719	2137
201924_at	-0.292301041	10.78225536	-3.487797058	0.227192518	-1.31867992	4299	AFF1	0.002160274	408	0	0.002160274	720	-312
220052_s_at	-0.115533522	8.541367193	-1.85240306	0.56275762	-4.32005315	26277	TINF2	0.07787893	4760	35	0.002163304	721	4039
213286_at	0.275470016	7.124835257	3.487051877	0.227192518	-1.320194858	51663	ZFR	0.002164092	409	0	0.002164092	722	-313
228517_at	-0.172861435	5.73762554	-3.485631772	0.227192518	-1.323081737	64769	MEAF6	0.002171386	411	0	0.002171386	723	-312
208127_s_at	-0.305433075	6.600712758	-3.485463392	0.227192518	-1.323424017	9655	SOCS5	0.002172252	412	0	0.002172252	724	-312
222811_at	-0.255947762	8.657244044	-3.483511837	0.227192518	-1.327390877	55783	CMTR2	0.002182319	413	0	0.002182319	725	-312
203084_at	0.115370148	6.507292256	2.12073249	0.495270603	-3.895377278	7040	TGFB1	0.04584434	3331	20	0.002183064	726	2605
208855_s_at	-0.196482527	11.48376703	-3.483087642	0.227192518	-1.328253069	8428	STK24	0.002184513	414	0	0.002184513	727	-313
242727_at	0.348217347	5.795295284	3.482857864	0.227192518	-1.328720094	221079	ARL5B	0.002185702	415	0	0.002185702	728	-313
214116_at	-0.114630541	6.016630467	-2.072782605	0.507818491	-3.973983237	686	BTD	0.050512089	3548	22	0.002196178	729	2819
227072_at	0.229782667	9.08680245	2.3853784	0.431657196	-3.442635038	25914	RTTN	0.026420189	2289	11	0.002201682	730	1559
1566257_at	-0.232088713	6.100290034	-3.479128443	0.227427541	-1.336299368	160897	GPR180	0.002205096	417	0	0.002205096	731	-314
1562495_at	0.208364689	5.060912851	3.479049191	0.227427541	-1.336460414	51479	ANKFY1	0.00220551	418	0	0.00220551	732	-314
228191_at	0.259617849	8.856022873	2.518226037	0.402731507	-3.204543198	28982	FLVCR1	0.019850457	1897	8	0.002205606	733	1164
230106_at	0.261472121	4.99285099	3.477300753	0.227427541	-1.340013219	79364	ZXDC	0.002214662	419	0	0.002214662	734	-315
216724_at	-0.169914831	3.60380202	-3.474843122	0.227427541	-1.345006538	166614	DCLK2	0.002227589	421	0	0.002227589	735	-314
232045_at	0.448112526	6.01037439	3.474469832	0.227427541	-1.345764917	221692	PHACTR1	0.002229559	422	0	0.002229559	736	-314
204306_s_at	0.236402125	7.212287232	2.876874837	0.332612801	-2.532386503	977	CD151	0.008942114	1072	3	0.002235529	737	335
236637_at	-0.141492986	2.780440966	-3.470035021	0.228945084	-1.354773545	50840	TAS2R14	0.002253095	423	0	0.002253095	738	-315
213725_x_at	0.518978453	7.269754369	2.055355969	0.510731336	-4.002270923	64131	XYLT1	0.052311509	3636	22	0.002274413	739	2897
220984_s_at	-0.446609695	5.909034627	-3.464490675	0.229961753	-1.366032987	81796	SLCO5A1	0.002282861	425	0	0.002282861	740	-315
203606_at	-0.108815126	11.36696954	-1.971193283	0.529596253	-4.136713785	4726	NDUFS6	0.061833868	4094	26	0.002290143	741	3353
240185_at	0.176218513	5.271397517	3.463045936	0.229961753	-1.368966399	100147773	LOC100147773	0.00229068	427	0	0.00229068	742	-315
232901_at	0.180313269	3.786554852	2.073604315	0.507818491	-3.972645674	57038	RARS2	0.050428629	3541	21	0.00229221	743	2798
235610_at	-0.245614063	5.561915886	-3.4627466	0.229961753	-1.369574146	91801	ALKBH8	0.002292304	428	0	0.002292304	744	-316
211756_at	0.285043518	3.245024684	2.499937187	0.408124236	-3.237709107	5744	PTHLH	0.020654259	1939	8	0.002294918	745	1194
203981_s_at	-0.204239171	6.754193422	-2.227114252	0.469317275	-3.717092636	5826	ABCD4	0.036850097	2871	15	0.002303131	746	2125
201485_s_at	0.269878838	8.279119101	3.460200495	0.229961753	-1.374743132	5955	RCN2	0.002306158	429	0	0.002306158	747	-318
202443_x_at	0.394127946	7.068640012	1.577465639	0.63531005	-4.712758182	4853	NOTCH2	0.129426895	6603	55	0.002311195	748	5855
236862_at	0.486451642	4.807985392	3.459083288	0.229961753	-1.377011007	57120	GOPC	0.002312263	431	0	0.002312263	749	-318
231694_at	-0.131363673	4.445634966	-2.402500979	0.429036558	-3.412324755	335	APOA1	0.025472604	2231	10	0.002315691	750	1481
222624_s_at	-0.232722124	7.546999788	-3.458237391	0.229961753	-1.378728043	51193	ZNF639	0.002316896	432	0	0.002316896	751	-319
221367_at	-0.178276213	3.845148279	-3.457815067	0.229961753	-1.379585263	4342	MOS	0.002319212	433	0	0.002319212	752	-319
221732_at	-0.098930279	8.024932967	-1.876892592	0.555740158	-4.282893531	124583	CANT1	0.074300795	4617	31	0.0023219	753	3864
202838_at	0.373682333	9.0895881	1.945558339	0.537048051	-4.176928436	2517	FUCA1	0.065025297	4228	27	0.002322332	754	3474
202427_s_at	-0.208577198	10.75159796	-3.456815409	0.229961753	-1.381614259	25874	MPC2	0.002324704	434	0	0.002324704	755	-321
209433_s_at	0.352409495	8.818121684	3.455290216	0.229961753	-1.384709709	5471	PPAT	0.002333108	435	0	0.002333108	756	-321
1559459_at	-0.710011075	5.030551572	-3.455225975	0.229961753	-1.384840085	613266	LOC613266	0.002333463	436	0	0.002333463	757	-321
203366_at	-0.085064987	8.09109927	-1.64465593	0.618517989	-4.621112702	5428	POLG	0.11472137	6108	48	0.002341252	758	5350
204418_x_at	-1.060797903	8.22479558	-3.452874817	0.229961753	-1.389611338	2946	GSTM2	0.002346478	437	0	0.002346478	759	-322
209345_s_at	0.205113591	7.424694634	3.452792568	0.229961753	-1.389778238	55361	PI4K2A	0.002346935	438	0	0.002346935	760	-322
228489_at	0.175391287	4.525989711	3.449140516	0.230835496	-1.397188144	116441	TM4SF18	0.002367297	439	0	0.002367297	761	-322
211753_s_at	-0.354892759	5.072214623	-3.447693445	0.230835496	-1.400123789	6013	RLN1	0.002375413	440	0	0.002375413	762	-322
1560679_at	0.15073037	3.990611044	3.446707908	0.230835496	-1.402122992	100506328	LINC01127	0.002380956	441	0	0.002380956	763	-322
201034_at	-0.41307493	10.34662139	-3.4462866	0.230835496	-1.402977599	120	ADD3	0.002383329	442	0	0.002383329	764	-322
217770_at	0.181385465	8.434442472	1.816183077	0.571228131	-4.374386876	51604	PIGT	0.083446225	4996	34	0.002384178	765	4231
242429_at	0.386511125	5.829197554	3.445471059	0.230835496	-1.404631833	163081	ZNF567	0.00238793	443	0	0.00238793	766	-323
213112_s_at	-0.116263906	6.564714743	-2.38786762	0.43084941	-3.438235812	8878	SQSTM1	0.026280435	2284	10	0.00238913	767	1517
211630_s_at	0.141895782	8.974346899	2.666133753	0.369616067	-2.932110626	2937	GSS	0.014347055	1511	5	0.002391176	768	743
231470_at	0.304085325	3.266863651	3.444676883	0.230835496	-1.406242659	400680	LINC00664	0.002392419	444	0	0.002392419	769	-325
225435_at	0.364763117	9.22523374	3.444424015	0.230835496	-1.406755535	6745	SSR1	0.00239385	445	0	0.00239385	770	-325
223069_s_at	0.34353455	7.786214357	3.441885446	0.231816392	-1.411903946	27436	EML4	0.002408262	446	0	0.002408262	771	-325
213926_s_at	0.224063537	8.169176369	3.440553468	0.231959815	-1.414605001	3267	AGFG1	0.002415858	447	0	0.002415858	772	-325
212911_at	-0.289471496	6.325406791	-3.440005085	0.231959815	-1.415716981	23341	DNAJC16	0.002418992	448	0	0.002418992	773	-325
221473_x_at	0.269813272	8.576807128	3.439367908	0.231959815	-1.417008969	10955	SERINC3	0.002422638	449	0	0.002422638	774	-325
209509_s_at	0.174488013	8.206487315	2.023377876	0.516365215	-4.053781987	1798	DPAGT1	0.055763314	3811	22	0.002424492	775	3036
1562516_at	0.188219185	3.58529071	2.091622631	0.502991299	-3.943232024	55112	WDR60	0.048629392	3455	19	0.00243147	776	2679
1563471_at	0.204473302	5.031559107	1.903769328	0.548487594	-4.241725643	57724	EPG5	0.070540283	4440	28	0.002432424	777	3663
207204_at	0.145969941	3.737755026	2.336410401	0.440583007	-3.528671699	25794	FSCN2	0.029312986	2476	11	0.002442749	778	1698
223949_at	1.931446896	6.488971848	3.139576157	0.287282192	-2.018660592	64699	TMPRSS3	0.00489181	698	1	0.002445905	779	-81
213622_at	0.218181057	6.661999757	2.262279202	0.460773126	-3.657031294	1298	COL9A2	0.034250889	2723	13	0.002446492	780	1943
221919_at	0.383679784	7.008072876	2.9630467	0.320657538	-2.36556108	3178	HNRNPA1	0.007348094	921	2	0.002449365	781	140
1555358_a_at	0.291855574	4.901532636	3.434306472	0.232731033	-1.427270231	9583	ENTPD4	0.002451797	451	0	0.002451797	782	-331
1556427_s_at	0.252708134	4.017986939	3.431600099	0.233412024	-1.432755745	221091	LRRN4CL	0.002467529	452	0	0.002467529	783	-331
202092_s_at	0.145846732	8.003880461	2.292507959	0.45074329	-3.604970758	23568	ARL2BP	0.032151819	2631	12	0.002473217	784	1847
227786_at	-0.222304376	8.373137048	-3.429463401	0.23418835	-1.43708598	90390	MED30	0.002480019	453	0	0.002480019	785	-332
218175_at	-0.377874978	5.451195285	-3.428723952	0.234193406	-1.438584424	80212	CCDC92	0.002484356	454	0	0.002484356	786	-332
201786_s_at	-0.102331955	11.61496001	-2.290076736	0.45154276	-3.609172336	103	ADAR	0.032316174	2637	12	0.00248586	787	1850
1569828_at	-0.191684243	4.007335907	-3.427007578	0.234740335	-1.442062289	101928107	LOC101928107	0.002494451	455	0	0.002494451	788	-333
238844_s_at	-0.195662058	3.737519987	-1.74754224	0.58745579	-4.475257796	4867	NPHP1	0.094947946	5442	37	0.00249863	789	4653
210402_at	0.108581177	3.68067786	1.853585215	0.562557772	-4.318267166	3758	KCNJ1	0.077702813	4752	30	0.002506542	790	3962
216994_s_at	-0.095248982	3.95152031	-1.820672128	0.570935009	-4.367693777	860	RUNX2	0.082737965	4956	32	0.002507211	791	4165
208944_at	-0.158445705	3.928475659	-1.869881599	0.558053489	-4.293566273	7048	TGFBR2	0.075310173	4655	29	0.002510339	792	3863
232885_at	0.140007793	3.389717435	2.154995189	0.488227041	-3.83853103	92482	BBIP1	0.042751225	3169	16	0.002514778	793	2376
227916_x_at	-0.10950386	9.656658999	-1.942688458	0.53795051	-4.181408679	51010	EXOSC3	0.065391494	4240	25	0.002515057	794	3446
209742_s_at	0.232046523	5.53794689	2.510293978	0.405693745	-3.218942294	4633	MYL2	0.020195416	1909	7	0.002524427	795	1114
204163_at	-0.263233957	5.0831886	-3.420301839	0.237670184	-1.455646669	11117	EMILIN1	0.002534279	456	0	0.002534279	796	-340
206692_at	-0.112085145	3.361232463	-1.938210691	0.538704101	-4.188390179	3766	KCNJ10	0.065966497	4261	25	0.002537173	797	3464
202260_s_at	0.160906466	3.707732284	2.150242998	0.488892105	-3.84644871	6812	STXBP1	0.043168646	3194	16	0.002539332	798	2396
211267_at	-0.1749283	5.679755814	-1.844638224	0.564197533	-4.331764428	8820	HESX1	0.07904441	4812	30	0.00254982	799	4013
201846_s_at	0.60392918	8.992401768	3.415493244	0.239562637	-1.465384517	23429	RYBP	0.002563222	457	0	0.002563222	800	-343
203843_at	0.124044778	8.255057748	1.537212215	0.644246276	-4.766249423	6197	RPS6KA3	0.138966035	6954	53	0.002573445	801	6153
228690_s_at	-0.094064286	11.11045046	-1.911517903	0.545868353	-4.229782769	126328	NDUFA11	0.069487639	4398	26	0.002573616	802	3596
204682_at	-0.162502999	5.103998809	-2.237081084	0.468115739	-3.700124786	4053	LTBP2	0.036095691	2822	13	0.002578264	803	2019
1558819_at	-0.386935426	5.92386699	-3.412720225	0.240724779	-1.470998861	101929759	LOC101929759	0.002580059	458	0	0.002580059	804	-346
218487_at	-0.174600311	7.224165705	-2.561551711	0.390982198	-3.125503282	210	ALAD	0.018061519	1781	6	0.002580217	805	976
229294_at	-0.12143383	3.443871685	-2.394506328	0.429614237	-3.426491187	57338	JPH3	0.025911052	2260	9	0.002591105	806	1454
243857_at	0.786464198	5.357992951	3.410382652	0.241644521	-1.475730861	9643	MORF4L2	0.002594336	459	0	0.002594336	807	-348
229097_at	-0.217777334	8.789743233	-3.113400515	0.288623728	-2.070495696	81624	DIAPH3	0.005197923	734	1	0.002598962	808	-74
226521_s_at	-0.337058012	7.281938768	-3.408092767	0.241996755	-1.480365672	84142	ABRAXAS1	0.002608397	460	0	0.002608397	809	-349
203237_s_at	-0.068563442	5.836062738	-1.518110196	0.650293955	-4.79125531	4854	NOTCH3	0.143691845	7094	54	0.002612579	810	6284
243365_s_at	-0.203411886	5.690614227	-2.197148743	0.475925389	-3.767838831	26053	AUTS2	0.039205632	2996	14	0.002613709	811	2185
203412_at	-0.107798631	7.340456186	-1.963588921	0.531509121	-4.148679569	8216	LZTR1	0.062765782	4133	23	0.002615241	812	3321
213060_s_at	-0.745417958	10.51460115	-3.406529777	0.241996755	-1.483528854	1117	CHI3L2	0.002618038	461	0	0.002618038	813	-352
221990_at	0.100757077	5.663610789	2.22846298	0.469303474	-3.714799104	7849	PAX8	0.036747175	2862	13	0.002624798	814	2048
208637_x_at	-0.359941446	5.937192001	-2.93232925	0.32233425	-2.425233255	87	ACTN1	0.007882229	977	2	0.00262741	815	162
222982_x_at	-0.15916034	11.30678371	-3.404636744	0.241996755	-1.487359572	54407	SLC38A2	0.00262976	463	0	0.00262976	816	-353
227828_s_at	-0.192475897	4.098666137	-3.404397207	0.241996755	-1.487844266	84141	EVA1A	0.002631247	464	0	0.002631247	817	-353
213584_s_at	0.226855408	6.461721402	3.403457355	0.241996755	-1.489745945	58487	CREBZF	0.002637089	465	0	0.002637089	818	-353
203805_s_at	0.191252409	7.328289914	1.70321659	0.599168853	-4.53889673	2175	FANCA	0.103077864	5734	38	0.002643022	819	4915
1554203_at	-0.176623758	4.185541575	-3.402478223	0.241996755	-1.491726988	642976	GRIK1-AS1	0.002643189	466	0	0.002643189	820	-354
219351_at	-0.233767012	8.145532653	-2.384983997	0.431657196	-3.443331845	6399	TRAPPC2	0.026442395	2292	9	0.00264424	821	1471
226969_at	-0.200578601	6.997691516	-2.384936686	0.431657196	-3.443415428	4548	MTR	0.02644506	2293	9	0.002644506	822	1471
206631_at	-0.243192815	3.436170975	-3.401898933	0.241996755	-1.492898988	5732	PTGER2	0.002646805	467	0	0.002646805	823	-356
237797_at	0.120490601	2.891801455	2.336048986	0.440635183	-3.529303084	10059	DNM1L	0.029335383	2478	10	0.002666853	824	1654
226255_at	-0.159356489	9.328360511	-3.3976831	0.242547546	-1.501427065	10009	ZBTB33	0.002673263	469	0	0.002673263	825	-356
205681_at	0.253656985	11.41293322	3.39614862	0.242547546	-1.504530564	597	BCL2A1	0.002682957	470	0	0.002682957	826	-356
216051_x_at	0.197083335	6.30074159	3.395594669	0.242547546	-1.505650862	100169750	PRINS	0.002686465	471	0	0.002686465	827	-356
209119_x_at	0.230140871	4.550707999	2.922063526	0.323050657	-2.445125969	7026	NR2F2	0.008068895	995	2	0.002689632	828	167
209895_at	0.093575263	8.555988169	1.590318214	0.631695591	-4.695453894	5781	PTPN11	0.126498255	6502	46	0.002691452	829	5673
230108_at	0.093409526	6.344374943	1.403272616	0.679384678	-4.936317065	2074	ERCC6	0.174947372	8052	64	0.002691498	830	7222
204190_at	0.224111356	7.839619923	3.394159448	0.242547546	-1.508553242	10208	USPL1	0.002695575	472	0	0.002695575	831	-359
202414_at	-0.147746485	8.333059099	-1.905191883	0.548101347	-4.239535533	2073	ERCC5	0.070345985	4433	25	0.002705615	832	3601
202667_s_at	0.41233906	7.7766501	3.391844483	0.242547546	-1.513234141	7922	SLC39A7	0.002710333	474	0	0.002710333	833	-359
226057_at	0.095612957	3.962230943	1.81215306	0.572046456	-4.380385621	57514	ARHGAP31	0.084086536	5017	30	0.002712469	834	4183
1552634_a_at	0.291857066	7.108471208	3.390400762	0.242547546	-1.516153024	94039	ZNF101	0.002719576	475	0	0.002719576	835	-360
217775_s_at	-0.265654684	8.092228037	-2.475249888	0.413298826	-3.282286485	51109	RDH11	0.021787524	2017	7	0.002723441	836	1181
218008_at	0.18262106	10.03690174	3.389619976	0.242547546	-1.517731492	55069	TMEM248	0.002724588	476	0	0.002724588	837	-361
203569_s_at	-0.150169168	8.830453192	-1.332256775	0.697262907	-5.021363453	8481	OFD1	0.19685664	8657	71	0.00273412	838	7819
243612_at	0.240339531	5.734554089	1.524181432	0.648741359	-4.783334236	64324	NSD1	0.14217571	7048	51	0.002734148	839	6209
1562870_at	-0.158005823	3.080571129	-3.387927014	0.242547546	-1.521153782	101929517	LOC101929517	0.002735486	477	0	0.002735486	840	-363
39548_at	-0.130241435	3.481397356	-3.387674377	0.242547546	-1.521664452	4862	NPAS2	0.002737116	478	0	0.002737116	841	-363
215624_at	-0.126449325	4.642419834	-2.112127084	0.497726312	-3.909566726	7249	TSC2	0.046652295	3362	16	0.002744253	842	2520
217735_s_at	-0.332429135	6.126312099	-3.38439012	0.243448625	-1.528302366	27102	EIF2AK1	0.002758392	480	0	0.002758392	843	-363
226602_s_at	-0.320890088	5.287999722	-3.384044156	0.243448625	-1.529001525	613	BCR	0.002760643	481	0	0.002760643	844	-363
224410_s_at	0.161279856	8.029289612	2.277680871	0.456077039	-3.63055533	64327	LMBR1	0.033166206	2669	11	0.002763851	845	1824
222817_at	0.173867445	5.428290652	2.529997891	0.400563169	-3.18313254	80270	HSD3B7	0.019348648	1860	6	0.002764093	846	1014
234730_s_at	0.105102315	4.70557733	2.108177112	0.499144716	-3.916067871	54101	RIPK4	0.047027436	3377	16	0.00276632	847	2530
236487_at	-0.240517949	7.74103979	-3.381221145	0.244288434	-1.534705971	132320	SCLT1	0.002779075	482	0	0.002779075	848	-366
243132_at	0.101713028	4.152577835	2.104602521	0.500466342	-3.921944678	54840	APTX	0.047369265	3391	16	0.002786427	849	2542
204481_at	-0.184579545	6.48321974	-3.380069542	0.244288434	-1.537032716	7862	BRPF1	0.002786628	483	0	0.002786628	850	-367
235955_at	-0.345738298	4.645173317	-3.379854887	0.244288434	-1.537466395	153562	MARVELD2	0.002788038	484	0	0.002788038	851	-367
223844_at	0.151423732	5.636469036	2.461809676	0.417292474	-3.306461116	11093	ADAMTS13	0.022428598	2052	7	0.002803575	852	1200
215053_at	-0.111725983	5.238336094	-1.69976166	0.600439679	-4.543806538	10847	SRCAP	0.10373577	5754	36	0.002803669	853	4901
202908_at	0.140382572	6.237875316	1.656580241	0.615125012	-4.604546051	7466	WFS1	0.112264339	6035	39	0.002806608	854	5181
226702_at	-1.50375594	8.719081811	-3.375916043	0.244768645	-1.545423185	129607	CMPK2	0.002814038	486	0	0.002814038	855	-369
209786_at	-0.241649676	10.13618298	-3.375239766	0.244768645	-1.546789119	10473	HMGN4	0.002818526	487	0	0.002818526	856	-369
211098_x_at	0.092051698	9.698678733	1.613413537	0.62668629	-4.664088786	54499	TMCO1	0.121374621	6334	42	0.002822666	857	5477
202290_at	0.162407986	9.620325563	3.373881252	0.244768645	-1.549532845	11333	PDAP1	0.002827562	490	0	0.002827562	858	-368
204646_at	-0.399268594	8.279158448	-2.158347972	0.486471464	-3.832938548	1806	DPYD	0.042458927	3160	14	0.002830595	859	2301
203299_s_at	-0.159993232	7.978247085	-1.739976265	0.588657648	-4.486204814	8905	AP1S2	0.096295455	5494	33	0.002832219	860	4634
223111_x_at	0.253362014	6.900667908	3.373015048	0.244768645	-1.551282147	51742	ARID4B	0.002833338	491	0	0.002833338	861	-370
1570001_at	0.144072043	3.270959268	3.372944433	0.244768645	-1.551424751	9994	CASP8AP2	0.00283381	492	0	0.00283381	862	-370
201490_s_at	0.226825272	9.665183408	3.3709513	0.245532775	-1.555449504	10105	PPIF	0.002847147	493	0	0.002847147	863	-370
204608_at	-0.210605775	8.736129061	-2.188096234	0.478320723	-3.783089094	435	ASL	0.039943714	3027	13	0.002853122	864	2163
215196_at	-0.187443612	5.320820595	-3.369388104	0.246050472	-1.558605716	91316	GUSBP11	0.002857651	494	0	0.002857651	865	-371
227082_at	0.476129682	5.656621157	1.766574892	0.582461573	-4.447567961	26137	ZBTB20	0.091629588	5310	31	0.002863425	866	4444
222672_at	-0.399825028	6.678413054	-2.666663079	0.369616067	-2.931122848	57128	LYRM4	0.014330234	1510	4	0.002866047	867	643
212904_at	-0.217850844	9.551277519	-3.36652599	0.247325271	-1.564383714	57470	LRRC47	0.00287698	495	0	0.00287698	868	-373
229405_at	0.08852993	5.627079432	1.409458306	0.677636134	-4.928738015	374654	KIF7	0.173134991	7996	59	0.002885583	869	7127
202542_s_at	0.089561626	10.78874209	2.18243143	0.478904934	-3.792613187	9255	AIMP1	0.040411985	3057	13	0.00288657	870	2187
223115_at	-0.19094201	6.138639067	-2.25287696	0.463303872	-3.673143437	9440	MED17	0.034928917	2760	11	0.002910743	871	1889
225835_at	-0.345175426	7.819250682	-3.360613947	0.250398776	-1.576315431	6558	SLC12A2	0.002917312	496	0	0.002917312	872	-376
227345_at	0.34129482	5.415207048	3.359175794	0.250445728	-1.579217215	8793	TNFRSF10D	0.002927206	497	0	0.002927206	873	-376
207693_at	-0.236977705	4.354753961	-2.884640587	0.331059875	-2.517426653	785	CACNB4	0.008785878	1061	2	0.002928626	874	187
49878_at	-0.054369005	8.991844715	-1.552244953	0.639780179	-4.746398729	9409	PEX16	0.135337763	6820	45	0.002942125	875	5945
203044_at	-0.204628324	9.004804524	-2.288824501	0.452152038	-3.611335436	22856	CHSY1	0.032401128	2640	10	0.002945557	876	1764
1557719_at	0.212571993	6.453292194	3.054234139	0.298535524	-2.187171686	200576	PIKFYVE	0.005959596	808	1	0.002979798	877	-69
238878_at	0.09165882	3.640306264	1.379830731	0.685273286	-4.964791956	170302	ARX	0.18195374	8255	60	0.002982848	878	7377
224373_s_at	0.154716572	13.74289772	3.351084877	0.252814761	-1.595537219	4538	ND4	0.002983484	499	0	0.002983484	879	-380
215938_s_at	0.117670112	5.983035658	1.53189092	0.646309731	-4.77324	8398	PLA2G6	0.140269457	6988	46	0.002984457	880	6108
217964_at	-0.117763139	8.58638463	-1.940244258	0.538430829	-4.185220887	54902	TTC19	0.06570481	4250	21	0.002986582	881	3369
214245_at	0.238003269	4.897399952	3.34998304	0.252814761	-1.597759026	6208	RPS14	0.002991229	500	0	0.002991229	882	-382
214637_at	-0.164673538	5.636620935	-3.349758566	0.252814761	-1.598211648	5008	OSM	0.00299281	501	0	0.00299281	883	-382
237701_at	0.187420643	4.709878669	3.349337578	0.252814761	-1.599060495	121273	C12orf54	0.002995776	502	0	0.002995776	884	-382
212802_s_at	-0.133457028	8.593294318	-3.348808979	0.252814761	-1.600126288	26130	GAPVD1	0.002999504	503	0	0.002999504	885	-382
212026_s_at	-0.240134752	6.955663336	-3.348604531	0.252814761	-1.600538498	23265	EXOC7	0.003000947	504	0	0.003000947	886	-382
202711_at	0.090425494	5.322295606	1.792542177	0.576224	-4.409441751	1947	EFNB1	0.087263552	5150	28	0.003009088	887	4263
1569086_at	-0.449086224	6.102172812	-3.347264599	0.252980298	-1.603239939	100287177	EML2-AS1	0.003010422	505	0	0.003010422	888	-383
217442_at	0.139372655	3.94570177	3.347018489	0.252980298	-1.603736095	100131825	CADM3-AS1	0.003012166	506	0	0.003012166	889	-383
1553025_at	-0.083778749	3.408700767	-2.197705901	0.475925389	-3.766898996	57211	ADGRG6	0.039160613	2992	12	0.003012355	890	2102
214614_at	-0.251419241	6.87022672	-2.559249081	0.390982198	-3.129720404	3110	MNX1	0.018152663	1787	5	0.003025444	891	896
203397_s_at	-0.683821473	4.377152069	-2.642003154	0.375037082	-2.977047495	2591	GALNT3	0.015133997	1564	4	0.003026799	892	672
225575_at	0.096774921	3.093533239	1.846907116	0.563599919	-4.32834593	3977	LIFR	0.078702294	4794	25	0.003027011	893	3901
201122_x_at	1.065107054	10.31857571	3.344200501	0.253107701	-1.609416556	1984	EIF5A	0.0030322	508	0	0.0030322	894	-386
206597_at	0.128954196	4.40924824	2.232045315	0.469303474	-3.708703355	4901	NRL	0.036475077	2845	11	0.00303959	895	1950
210376_x_at	0.184815915	7.272523811	3.342752297	0.253584198	-1.612335404	2002	ELK1	0.003042547	509	0	0.003042547	896	-387
214600_at	0.15668655	3.28616047	2.866852769	0.333930675	-2.551670365	7003	TEAD1	0.009147672	1088	2	0.003049224	897	191
241402_at	0.127061401	5.909836462	2.089044867	0.503753383	-3.94744983	283989	TSEN54	0.048883209	3469	15	0.003055201	898	2571
1554671_a_at	0.2863963	6.014101309	3.339659905	0.255046391	-1.618567136	23524	SRRM2	0.003064755	510	0	0.003064755	899	-389
1555610_at	0.094034023	3.106848139	2.119325292	0.495508665	-3.897700043	55750	AGK	0.045975591	3339	14	0.003065039	900	2439
208990_s_at	-0.150118779	10.41306113	-3.338944858	0.255087348	-1.620007898	3189	HNRNPH3	0.003069913	511	0	0.003069913	901	-390
232994_s_at	0.380654933	4.621548712	3.337046855	0.255269566	-1.623831879	64283	ARHGEF28	0.003083644	512	0	0.003083644	902	-390
226022_at	-0.677825595	5.917378678	-3.33664918	0.255269566	-1.624633026	23328	SASH1	0.003086529	513	0	0.003086529	903	-390
239791_at	-0.189864314	5.600843479	-3.33606364	0.255269566	-1.625812603	404266	HOXB-AS3	0.003090781	515	0	0.003090781	904	-389
1555181_a_at	-0.121040641	8.012015248	-2.412954562	0.426207516	-3.393763473	6487	ST3GAL3	0.02490967	2205	7	0.003113709	905	1300
210925_at	0.147650018	5.239717097	3.033777272	0.302500394	-2.227347341	4261	CIITA	0.00624718	838	1	0.00312359	906	-68
242539_at	0.154384109	3.925557741	1.829116246	0.568172198	-4.355072211	129563	DIS3L2	0.081419829	4905	25	0.003131532	907	3998
223168_at	-0.31327908	3.584823413	-3.329675348	0.258050042	-1.63867879	58480	RHOU	0.003137546	516	0	0.003137546	908	-392
1563524_a_at	0.21625344	3.29370036	3.328892225	0.258050042	-1.640255627	319085	ITPK1-AS1	0.003143326	517	0	0.003143326	909	-392
229647_at	-0.268040509	6.886162548	-1.806902415	0.573561223	-4.38818714	4719	NDUFS1	0.084927174	5050	26	0.003145451	910	4140
206410_at	-0.165872489	6.102468645	-3.030380208	0.302500394	-2.234010399	8431	NR0B2	0.006296213	845	1	0.003148107	911	-66
206228_at	0.110083177	3.411827642	1.865360182	0.55925096	-4.300434527	5076	PAX2	0.075967468	4682	23	0.003165311	912	3770
237406_at	0.232825731	4.901370023	3.325424293	0.258994947	-1.647237355	10783	NEK6	0.003169047	519	0	0.003169047	913	-394
223869_at	0.097855018	3.37788957	1.843176474	0.564649558	-4.333965266	50964	SOST	0.079265506	4818	24	0.00317062	914	3904
1569106_s_at	0.192973221	7.600103101	2.102427238	0.500722027	-3.925517919	55209	SETD5	0.047578376	3406	14	0.003171892	915	2491
215754_at	-0.18604539	4.657818318	-2.102161438	0.500722027	-3.925954379	950	SCARB2	0.047603984	3409	14	0.003173599	916	2493
222387_s_at	0.199629701	8.65542608	3.324366092	0.259033542	-1.649367414	55737	VPS35	0.003176936	520	0	0.003176936	917	-397
218809_at	-0.076905676	9.30192305	-1.745206871	0.587964868	-4.478640463	80025	PANK2	0.095362141	5453	29	0.003178738	918	4535
206126_at	0.75202952	6.26907896	3.324090418	0.259033542	-1.649922295	643	CXCR5	0.003178994	521	0	0.003178994	919	-398
222875_at	0.212135369	9.085929281	3.323238769	0.259166126	-1.651636436	56919	DHX33	0.003185361	522	0	0.003185361	920	-398
207777_s_at	0.522333712	8.691119323	3.321612749	0.259771468	-1.654908893	11262	SP140	0.003197553	523	0	0.003197553	921	-398
219360_s_at	-0.133263354	4.282480455	-3.021945524	0.303362003	-2.250543721	54795	TRPM4	0.006419567	856	1	0.003209784	922	-66
212895_s_at	-0.235011235	8.406122287	-3.319539154	0.260266437	-1.659081575	29	ABR	0.003213166	524	0	0.003213166	923	-399
213435_at	-0.103948714	3.95308481	-1.594990134	0.631414435	-4.689137036	23314	SATB2	0.12544748	6464	38	0.003216602	924	5540
209663_s_at	-0.125814159	5.171290672	-2.204175583	0.474179587	-3.755975359	3679	ITGA7	0.038641284	2968	11	0.003220107	925	2043
1555611_s_at	0.183536662	7.285011783	3.317979931	0.260552498	-1.662218785	4152	MBD1	0.003224955	525	0	0.003224955	926	-401
1555461_at	-0.282074517	4.888893788	-2.061932595	0.509777831	-3.991613243	10907	TXNL4A	0.051625786	3605	15	0.003226612	927	2678
1553042_a_at	0.311130523	7.129111967	3.317472797	0.260552498	-1.663239081	84807	NFKBID	0.003228798	526	0	0.003228798	928	-402
226234_at	-0.260925715	5.81682469	-3.317116279	0.260552498	-1.663956333	10220	GDF11	0.003231503	527	0	0.003231503	929	-402
1560274_at	0.385622857	4.651987457	3.316555812	0.260552498	-1.665083858	9589	WTAP	0.003235759	528	0	0.003235759	930	-402
228999_at	0.303111993	7.3129319	2.162454613	0.485352233	-3.826081454	1106	CHD2	0.042103374	3141	12	0.003238721	931	2210
202658_at	-0.091313015	9.036278877	-1.509255224	0.652871694	-4.802763657	8799	PEX11B	0.145926939	7179	44	0.003242821	932	6247
214708_at	-0.277729093	3.462969918	-3.314343215	0.261093737	-1.669534631	6641	SNTB1	0.003252616	529	0	0.003252616	933	-404
240282_at	0.187171724	5.755686712	3.313483046	0.261093737	-1.671264724	9948	WDR1	0.003259192	530	0	0.003259192	934	-404
203079_s_at	-0.172836244	8.828512881	-3.312515241	0.261093737	-1.673211181	8453	CUL2	0.003266607	531	0	0.003266607	935	-404
205672_at	-0.126714521	7.690156129	-2.239233867	0.467791567	-3.696454034	7507	XPA	0.035934606	2810	10	0.003266782	936	1874
203564_at	-0.104982535	8.269894514	-1.646279737	0.618184525	-4.618862017	2189	FANCG	0.114384137	6093	34	0.003268118	937	5156
208727_s_at	0.648623602	10.30534094	3.310837734	0.261093737	-1.676584679	998	CDC42	0.003279497	532	0	0.003279497	938	-406
204115_at	-0.770185264	5.759618141	-3.310712021	0.261093737	-1.676837471	2791	GNG11	0.003280465	533	0	0.003280465	939	-406
217104_at	0.470692392	4.476930607	3.310683651	0.261093737	-1.676894521	400410	ST20	0.003280684	534	0	0.003280684	940	-406
228151_at	-0.32468027	5.600412027	-3.310035103	0.261111492	-1.678198638	54622	ARL15	0.003285683	535	0	0.003285683	941	-406
202521_at	-0.114844381	9.53470319	-2.082697766	0.505526918	-3.957821227	10664	CTCF	0.049513254	3500	14	0.003300884	942	2558
1553551_s_at	0.212312575	13.43328844	2.60246792	0.381236851	-3.050268482	4536	ND2	0.016511863	1664	4	0.003302373	943	721
213848_at	-0.336535074	6.647631699	-3.307727461	0.262042629	-1.682838414	1849	DUSP7	0.00330353	536	0	0.00330353	944	-408
204641_at	-0.122384173	9.236971702	-2.191446722	0.477615001	-3.777449079	4751	NEK2	0.039669078	3012	11	0.003305757	945	2067
1552275_s_at	0.43912495	7.177225558	3.307282057	0.262042629	-1.683733861	54899	PXK	0.003306985	537	0	0.003306985	946	-409
1562460_at	-0.202668682	6.929601703	-3.303893067	0.262606413	-1.690546186	55748	CNDP2	0.003333393	538	0	0.003333393	947	-409
215077_at	-0.068558253	3.537508748	-1.532230064	0.64621451	-4.772795034	1281	COL3A1	0.140186086	6984	41	0.003337764	948	6036
207492_at	0.601920587	6.233931047	2.513067704	0.404642473	-3.213909691	55768	NGLY1	0.020074157	1906	5	0.003345693	949	957
227923_at	-0.070255136	3.49170379	-1.429476821	0.673280551	-4.904024685	85358	SHANK3	0.167372578	7809	49	0.003347452	950	6859
227231_at	0.267628349	3.245179921	3.301611038	0.262606413	-1.695132427	57482	KIAA1211	0.003351291	541	0	0.003351291	951	-410
214265_at	-0.114737703	4.283450912	-2.184442659	0.478869303	-3.789233445	8516	ITGA8	0.040245162	3041	11	0.003353764	952	2089
207266_x_at	-0.399951755	4.736991802	-3.300722436	0.262606413	-1.696918063	5937	RBMS1	0.003358286	543	0	0.003358286	953	-410
211600_at	0.40420451	11.21234468	2.693733225	0.364889219	-2.880491652	5800	PTPRO	0.013494394	1445	3	0.003373599	954	491
223709_s_at	0.350174029	7.860266167	2.071532276	0.507818491	-3.976017859	80326	WNT10A	0.05063932	3556	14	0.003375955	955	2601
244623_at	-0.558373142	8.020531455	-3.297899866	0.262606413	-1.702589213	56479	KCNQ5	0.003380598	544	0	0.003380598	956	-412
235232_at	-0.313681595	7.138636819	-3.297370561	0.262606413	-1.703652569	10691	GMEB1	0.003384798	545	0	0.003384798	957	-412
231872_at	-0.332227305	6.116765167	-3.296351106	0.262606413	-1.705700508	85444	LRRCC1	0.003392902	547	0	0.003392902	958	-411
217312_s_at	-0.09561964	5.058542247	-1.948563341	0.536600985	-4.172232513	1294	COL7A1	0.064643801	4204	18	0.003402305	959	3245
230501_at	-0.08895613	3.596674798	-1.948271088	0.536600985	-4.17268943	4705	NDUFA10	0.064680816	4205	18	0.003404253	960	3245
225164_s_at	-0.196107189	8.203978	-2.817534657	0.344426786	-2.646186489	440275	EIF2AK4	0.010226691	1167	2	0.003408897	961	206
214848_at	-0.196026971	6.117782557	-3.293964295	0.262606413	-1.71049466	7534	YWHAZ	0.00341195	549	0	0.00341195	962	-413
203656_at	-0.070826647	7.976857609	-1.328802228	0.697699395	-5.025407211	9896	FIG4	0.197975105	8696	57	0.003413364	963	7733
212233_at	-1.377060176	6.500994477	-3.293633525	0.262606413	-1.711158979	4131	MAP1B	0.003414598	550	0	0.003414598	964	-414
200950_at	-0.173661569	9.498797857	-3.292872281	0.262606413	-1.712687801	10552	ARPC1A	0.003420699	552	0	0.003420699	965	-413
244164_at	-0.192284685	6.06410419	-3.292478255	0.262606413	-1.713479097	286967	FAM223B	0.003423861	553	0	0.003423861	966	-413
211574_s_at	0.169821404	8.465692548	3.292369097	0.262606413	-1.713698308	4179	CD46	0.003424738	554	0	0.003424738	967	-413
216243_s_at	-0.183237719	4.175185427	-2.815119696	0.344426786	-2.650798139	3557	IL1RN	0.010282529	1175	2	0.00342751	968	207
203603_s_at	-0.182833791	3.31767888	-1.528400885	0.646936979	-4.777814542	9839	ZEB2	0.141129781	7021	40	0.00344219	969	6052
236337_at	-0.429642971	4.463007904	-3.290154951	0.262606413	-1.718144365	221711	SYCP2L	0.003442565	556	0	0.003442565	970	-414
239367_at	-0.132856575	4.988536686	-1.738846458	0.589397443	-4.487836538	627	BDNF	0.096498075	5499	27	0.00344636	971	4528
224974_at	-0.178055759	8.26859364	-3.289469858	0.262606413	-1.719519898	64426	SUDS3	0.0034481	557	0	0.0034481	972	-415
230829_at	0.137677406	3.584000526	3.28920476	0.262606413	-1.720052145	128821	CST9L	0.003450244	558	0	0.003450244	973	-415
222700_at	0.180495833	9.204380984	3.289079952	0.262606413	-1.720302725	64225	ATL2	0.003451254	559	0	0.003451254	974	-415
206018_at	-0.086824201	3.153160091	-1.497580853	0.656193274	-4.817854959	2290	FOXG1	0.148917168	7274	42	0.00346319	975	6299
227068_at	0.128353227	10.42754612	2.168204745	0.483021265	-3.816466911	5230	PGK1	0.041610062	3119	11	0.003467505	976	2143
224058_s_at	0.349143682	4.721658525	3.286457023	0.262606413	-1.725568257	158160	HSD17B7P2	0.003472542	560	0	0.003472542	977	-417
201696_at	0.134013444	10.10159971	3.285719245	0.262606413	-1.727049162	6429	SRSF4	0.003478553	561	0	0.003478553	978	-417
213779_at	-0.427878223	7.370023912	-3.28472208	0.262606413	-1.72905059	129080	EMID1	0.003486693	562	0	0.003486693	979	-417
207954_at	-0.15339021	5.713156915	-1.992476786	0.523785267	-4.10306124	2624	GATA2	0.05929048	3975	16	0.003487675	980	2995
203872_at	-0.096102087	5.253453927	-1.694912329	0.602232688	-4.550685505	58	ACTA1	0.104665232	5788	29	0.003488841	981	4807
209977_at	-0.113057035	4.498202239	-2.022776789	0.516365215	-4.054745256	5340	PLG	0.0558301	3816	15	0.003489381	982	2834
203323_at	0.333744645	3.231238676	3.283411279	0.262606413	-1.731681296	858	CAV2	0.003497422	563	0	0.003497422	983	-420
225985_at	-0.213549557	6.032712174	-3.283221585	0.262606413	-1.732061982	5562	PRKAA1	0.003498977	564	0	0.003498977	984	-420
214135_at	-0.197685999	4.633411586	-3.282923977	0.262606413	-1.732659219	51208	CLDN18	0.003501419	565	0	0.003501419	985	-420
200897_s_at	-0.167199402	3.485833616	-3.281659856	0.262606413	-1.735195903	23022	PALLD	0.003511808	567	0	0.003511808	986	-419
209221_s_at	-0.180726308	6.581119593	-2.804330336	0.344722884	-2.671382427	9885	OSBPL2	0.010535564	1203	2	0.003511855	987	216
235740_at	-1.244263469	5.914761008	-3.281420093	0.262606413	-1.735677003	79772	MCTP1	0.003513781	568	0	0.003513781	988	-420
204224_s_at	-0.21269401	10.23200753	-1.878343803	0.555740158	-4.280680933	2643	GCH1	0.074093349	4603	20	0.003528255	989	3614
234759_at	0.46461537	4.760669171	3.278751972	0.262606413	-1.74103017	100287497	LOC100287497	0.003535819	570	0	0.003535819	990	-420
207872_s_at	-0.182979249	4.065373851	-3.27716136	0.262606413	-1.744220971	11024	LILRA1	0.003549021	571	0	0.003549021	991	-420
203395_s_at	-0.434604643	6.505722225	-3.276560375	0.262606413	-1.745426461	3280	HES1	0.003554022	572	0	0.003554022	992	-420
232919_at	0.118649185	4.739136785	1.899311037	0.550034836	-4.248582228	10939	AFG3L2	0.071152271	4462	19	0.003557614	993	3469
201697_s_at	-0.118132689	10.31611702	-2.079246476	0.506656095	-3.963452441	1786	DNMT1	0.0498589	3515	13	0.00356135	994	2521
211328_x_at	-0.121224903	6.115886046	-2.293951699	0.449957454	-3.602474532	3077	HFE	0.032054582	2629	8	0.00356162	995	1634
1552370_at	-0.284212703	7.872600167	-3.274589382	0.262609981	-1.749379598	132321	C4orf33	0.00357047	573	0	0.00357047	996	-423
210672_s_at	-0.211268859	6.97872038	-3.274432504	0.262609981	-1.749694216	8131	NPRL3	0.003571783	574	0	0.003571783	997	-423
218193_s_at	0.20032637	9.252562521	3.273498308	0.262609981	-1.751567664	51026	GOLT1B	0.003579607	575	0	0.003579607	998	-423
228586_at	-0.102954487	4.716361536	-2.151713391	0.488469933	-3.844000005	2022	ENG	0.043039097	3185	11	0.003586591	999	2186
1553396_a_at	0.294841805	6.278116489	3.272117302	0.262850238	-1.754336904	152206	CCDC13	0.003591205	576	0	0.003591205	1000	-424
223981_at	-0.177064386	7.493747639	-2.237272859	0.468115739	-3.69979787	51199	NIN	0.036081314	2820	9	0.003608131	1001	1819
203693_s_at	-0.275901338	7.723122367	-3.270102069	0.263380648	-1.758377394	1871	E2F3	0.003608194	578	0	0.003608194	1002	-424
218802_at	-0.211221358	9.698306096	-3.269234163	0.263380648	-1.76011733	55013	MCUB	0.003615535	579	0	0.003615535	1003	-424
228653_at	-0.530431464	3.823454772	-3.268096188	0.263572963	-1.762398512	389432	SAMD5	0.003625183	580	0	0.003625183	1004	-424
216953_s_at	-0.111288222	3.736628843	-1.751252734	0.586333544	-4.46987658	7490	WT1	0.094293037	5422	25	0.003626655	1005	4417
229610_at	-0.144770351	8.0086096	-1.793856179	0.576220655	-4.407501912	150468	CKAP2L	0.087047481	5140	23	0.003626978	1006	4134
206327_s_at	0.178457486	5.100487427	2.967991336	0.320657538	-2.355935109	1013	CDH15	0.007265427	913	1	0.003632714	1007	-94
1562657_a_at	0.171846125	5.514574596	3.265972461	0.263664586	-1.766655196	118611	C10orf90	0.003643254	581	0	0.003643254	1008	-427
224167_at	-0.171229522	3.182549025	-3.265681988	0.263664586	-1.767237351	84654	SPZ1	0.003645733	582	0	0.003645733	1009	-427
210694_s_at	0.203467625	4.565042123	2.032738746	0.514240095	-4.038756964	4281	MID1	0.0547324	3763	14	0.003648827	1010	2753
218283_at	0.141232628	10.42453959	3.264914749	0.263789687	-1.768774957	51188	SS18L2	0.003652287	583	0	0.003652287	1011	-428
227249_at	-0.121676247	10.10459506	-1.767605715	0.582432034	-4.446062081	54820	NDE1	0.091452748	5305	24	0.00365811	1012	4293
217427_s_at	-0.136262796	9.044902121	-1.599612984	0.630201905	-4.682872543	7290	HIRA	0.124414924	6433	33	0.003659262	1013	5420
200607_s_at	0.07082397	9.894595757	1.29546744	0.704851432	-5.063976259	5885	RAD21	0.209025011	8983	56	0.003667105	1014	7969
215064_at	-0.141179328	4.735092834	-1.581924654	0.634088385	-4.706766959	6309	SC5D	0.128404516	6561	34	0.0036687	1015	5546
225927_at	-0.271077125	7.987429386	-2.963653884	0.320657538	-2.364379345	4214	MAP3K1	0.007337894	920	1	0.003668947	1016	-96
213283_s_at	-0.360410094	6.353744363	-2.654928925	0.372887573	-2.952999476	6297	SALL2	0.014707536	1532	3	0.003676884	1017	515
201695_s_at	0.352268697	9.670495529	2.225800665	0.469782164	-3.719325633	4860	PNP	0.03695059	2874	9	0.003695059	1018	1856
209126_x_at	-0.107402287	7.001618855	-2.276190677	0.456238845	-3.633121496	3854	KRT6B	0.033269763	2676	8	0.00369664	1019	1657
230297_x_at	-0.141625047	5.071582248	-2.136676316	0.491495587	-3.868993724	8831	SYNGAP1	0.044380681	3261	11	0.00369839	1020	2241
203690_at	-0.241070685	8.328021417	-3.258764415	0.265910326	-1.781097394	10426	TUBGCP3	0.003705245	584	0	0.003705245	1021	-437
209488_s_at	-0.353721286	3.693447184	-3.257790357	0.265910326	-1.783048415	11030	RBPMS	0.0037137	585	0	0.0037137	1022	-437
223586_at	-0.261389579	8.611979458	-3.256328531	0.265910326	-1.785976151	56938	ARNTL2	0.003726425	586	0	0.003726425	1023	-437
229404_at	-0.077374112	3.871010852	-1.589147929	0.632165236	-4.697033997	117581	TWIST2	0.126762614	6510	33	0.003728312	1024	5486
1553311_at	-0.32284844	3.226224572	-3.255895443	0.265910326	-1.78684347	284756	C20orf197	0.003730203	587	0	0.003730203	1025	-438
213889_at	0.093475966	7.31319857	1.588243387	0.632465005	-4.698254684	9487	PIGL	0.126967259	6516	33	0.003734331	1026	5490
205417_s_at	-0.081647466	7.782670101	-1.675937797	0.609173134	-4.57746144	1605	DAG1	0.108370395	5908	28	0.00373691	1027	4881
212170_at	-0.236535788	7.590238989	-3.254272029	0.265910326	-1.790094329	10137	RBM12	0.003744398	588	0	0.003744398	1028	-440
1569454_a_at	0.147418638	3.364014155	3.253600811	0.265910326	-1.79143831	283352	TMEM132D-AS1	0.003750283	589	0	0.003750283	1029	-440
231830_x_at	0.193364197	6.745849902	3.252740194	0.265910326	-1.79316142	80223	RAB11FIP1	0.003757841	590	0	0.003757841	1030	-440
238811_at	0.28073027	6.630458079	3.252307329	0.265910326	-1.79402805	23200	ATP11B	0.003761648	591	0	0.003761648	1031	-440
204034_at	0.205523965	9.029274595	2.216981988	0.471799002	-3.734296722	23474	ETHE1	0.037631741	2914	9	0.003763174	1032	1882
205159_at	0.62860445	7.86239501	3.251137536	0.265910326	-1.79636992	1439	CSF2RB	0.003771955	592	0	0.003771955	1033	-441
203566_s_at	-0.120379906	9.524322555	-2.050367381	0.511126368	-4.01034067	178	AGL	0.052837081	3669	13	0.003774077	1034	2635
215694_at	0.492417498	4.169196942	3.250001621	0.265910326	-1.79864376	79029	SPATA5L1	0.00378199	593	0	0.00378199	1035	-442
1559763_at	0.316763466	3.468586059	3.249673945	0.265910326	-1.799299653	85463	ZC3H12C	0.003784889	594	0	0.003784889	1036	-442
1561720_at	0.329852912	3.176513587	3.249102576	0.265910326	-1.800443294	9400	RECQL5	0.003789951	595	0	0.003789951	1037	-442
229259_at	-0.097805696	3.597814266	-1.563543361	0.638143349	-4.731380326	2670	GFAP	0.132662707	6728	34	0.003790363	1038	5690
32094_at	-0.09764755	4.525909409	-1.72506607	0.592784802	-4.507676641	9469	CHST3	0.098999001	5594	25	0.003807654	1039	4555
206850_at	-0.176420559	4.556220608	-3.247031872	0.265910326	-1.804587545	10633	RASL10A	0.003808348	597	0	0.003808348	1040	-443
223095_at	-0.28507981	6.278568307	-3.246823056	0.265910326	-1.805005425	83742	MARVELD1	0.003810208	598	0	0.003810208	1041	-443
1557582_at	0.168091037	5.303539782	3.246514091	0.265910326	-1.80562371	55909	BIN3	0.003812962	599	0	0.003812962	1042	-443
237808_at	-0.12128	3.060842781	-3.245672918	0.266094457	-1.807306948	93654	ST7-AS2	0.003820469	600	0	0.003820469	1043	-443
206607_at	0.133188043	5.338594972	1.788837828	0.576779795	-4.414904962	867	CBL	0.087875184	5174	22	0.00382066	1044	4130
202862_at	0.22503935	8.109495258	2.316121083	0.446551168	-3.564033105	2184	FAH	0.030594983	2542	7	0.003824373	1045	1497
231277_x_at	-0.149393268	6.576307221	-3.244351902	0.266210151	-1.809950149	285605	DTWD2	0.003832288	601	0	0.003832288	1046	-445
1553538_s_at	0.4244485	13.74499259	2.534011739	0.399497768	-3.17582098	4512	COX1	0.019180277	1849	4	0.003836055	1047	802
236641_at	-0.160961923	7.728809219	-2.161244519	0.485623423	-3.828102835	9928	KIF14	0.042207863	3146	10	0.003837078	1048	2098
200900_s_at	0.248136104	9.473197918	3.243313136	0.266210151	-1.812028404	4074	M6PR	0.003841606	603	0	0.003841606	1049	-446
229591_at	-0.08742851	5.359652824	-1.587430754	0.632465005	-4.699350884	4041	LRP5	0.127151346	6524	32	0.003853071	1050	5474
201370_s_at	-0.186977515	6.19385657	-2.762821059	0.357016752	-2.750276308	8452	CUL3	0.011565408	1272	2	0.003855136	1051	221
220136_s_at	-0.149259079	3.960035074	-2.941838679	0.321941351	-2.406783713	1412	CRYBA2	0.007713015	955	1	0.003856508	1052	-97
227783_at	0.205742655	7.972256781	3.241383319	0.266922759	-1.815888924	284001	CCDC57	0.003858976	604	0	0.003858976	1053	-449
213943_at	0.08428352	2.997751755	1.657781348	0.614819619	-4.602872349	7291	TWIST1	0.11201933	6029	28	0.003862736	1054	4975
204309_at	0.154479677	4.624735555	2.761429865	0.357016752	-2.752912091	1583	CYP11A1	0.011601529	1274	2	0.003867176	1055	219
221840_at	-0.259382323	6.02969313	-3.239813474	0.266922759	-1.819028895	5791	PTPRE	0.003873163	605	0	0.003873163	1056	-451
225073_at	-0.159746325	10.62590533	-3.239467102	0.266922759	-1.819721647	51535	PPHLN1	0.003876299	606	0	0.003876299	1057	-451
201664_at	-0.215843963	10.68118203	-3.238292541	0.267319843	-1.822070653	10051	SMC4	0.003886955	607	0	0.003886955	1058	-451
201135_at	-0.104499166	10.28107791	-2.251913324	0.463672319	-3.674792589	1892	ECHS1	0.034999098	2763	8	0.003888789	1059	1704
222017_x_at	-0.139110583	7.347134655	-3.236875706	0.267615975	-1.824903889	4034	LRCH4	0.003899847	608	0	0.003899847	1060	-452
1555543_a_at	0.175619922	7.85876917	3.236545366	0.267615975	-1.825564421	23155	CLCC1	0.003902859	609	0	0.003902859	1061	-452
218432_at	-0.333898299	6.229020613	-3.236207068	0.267615975	-1.826240846	26273	FBXO3	0.003905945	610	0	0.003905945	1062	-452
211935_at	-0.100093829	11.07985563	-2.625129331	0.376909892	-3.008360534	23204	ARL6IP1	0.015708275	1611	3	0.003927069	1063	548
205340_at	-0.109057282	7.916052208	-1.796748689	0.575574322	-4.403228178	9841	ZBTB24	0.086573473	5122	21	0.003935158	1064	4058
227723_at	0.306914607	7.539386593	3.232925966	0.269338002	-1.832800441	118426	BORCS5	0.003936005	611	0	0.003936005	1065	-454
1554742_at	0.238526397	3.361106394	2.521712179	0.402337813	-3.198207712	5378	PMS1	0.019700596	1884	4	0.003940119	1066	818
243797_at	0.41710299	5.085085312	3.232165921	0.269479403	-1.834319675	9262	STK17B	0.003943	612	0	0.003943	1067	-455
212267_at	-0.147802877	9.170416034	-3.231400636	0.269576275	-1.835849291	23063	WAPL	0.003950056	613	0	0.003950056	1068	-455
205940_at	0.109785979	3.913649522	1.393513209	0.68244995	-4.948219505	4621	MYH3	0.177837652	8131	44	0.003951948	1069	7062
1559227_s_at	0.243186134	6.334948814	1.928790595	0.540497469	-4.203042157	7428	VHL	0.067190747	4312	16	0.003952397	1070	3242
216678_at	0.097167832	5.891327081	1.643956394	0.61877819	-4.622081782	55764	IFT122	0.114866909	6113	28	0.003960928	1071	5042
1555107_a_at	0.169190197	5.274237712	2.929463965	0.322517843	-2.430788079	57654	UVSSA	0.007933909	984	1	0.003966955	1072	-88
205631_at	-0.106415513	7.347710072	-1.84097452	0.565101906	-4.337278269	9786	KIAA0586	0.079599579	4837	19	0.003979979	1073	3764
222154_s_at	-0.920416122	8.181220695	-3.227711308	0.269576275	-1.843222003	26010	SPATS2L	0.003984242	614	0	0.003984242	1074	-460
230440_at	-0.109303797	6.601303961	-1.895101117	0.550875195	-4.255046761	84627	ZNF469	0.07173444	4496	17	0.003985247	1075	3421
244886_at	0.242850581	5.787742902	3.22751236	0.269576275	-1.843619517	389641	LOC389641	0.003986094	615	0	0.003986094	1076	-461
221482_s_at	0.188803305	10.044041	3.227361956	0.269576275	-1.84392003	10776	ARPP19	0.003987494	616	0	0.003987494	1077	-461
202960_s_at	-0.124585967	9.342688095	-1.839972803	0.565225678	-4.33878451	4594	MUT	0.079751961	4844	19	0.003987598	1078	3766
205894_at	-0.138661064	4.413402506	-2.188589149	0.478130089	-3.782259674	415	ARSE	0.039903202	3025	9	0.00399032	1079	1946
216075_at	-0.0946985	4.07896854	-1.922658525	0.543063661	-4.212554102	8869	ST3GAL5	0.067998404	4342	16	0.003999906	1080	3262
219432_at	-0.35079716	4.358701378	-1.696303451	0.601660575	-4.54871363	2121	EVC	0.104397876	5778	25	0.004015303	1081	4697
218085_at	-0.194457623	10.52228663	-3.223878181	0.271019811	-1.850879721	51510	CHMP5	0.004020065	618	0	0.004020065	1082	-464
225288_at	-0.136248475	3.622969426	-2.427203702	0.422391101	-3.368394706	85301	COL27A1	0.024160911	2162	5	0.004026819	1083	1079
201093_x_at	-0.09058399	10.28313421	-1.597699396	0.63089174	-4.68546736	6389	SDHA	0.124841477	6447	30	0.004027144	1084	5363
237625_s_at	1.028419668	7.522300097	2.922685494	0.323050657	-2.44392145	3514	IGKC	0.008057466	991	1	0.004028733	1085	-94
231980_at	0.136211562	2.958648611	3.222439218	0.271129894	-1.85375382	220164	DOK6	0.004033594	619	0	0.004033594	1086	-467
230896_at	-0.749199007	8.492778255	-3.222175501	0.271129894	-1.854280514	389206	BEND4	0.004036078	620	0	0.004036078	1087	-467
225810_at	-0.184054754	7.349301459	-3.222122788	0.271129894	-1.854385792	54893	MTMR10	0.004036575	621	0	0.004036575	1088	-467
202183_s_at	-0.118664218	8.375641021	-1.917468666	0.544567119	-4.220588513	3835	KIF22	0.068688631	4367	16	0.004040508	1089	3278
224042_at	-0.139440875	4.449622232	-2.233501983	0.469054084	-3.706223038	51733	UPB1	0.036364962	2837	8	0.004040551	1090	1747
220159_at	-0.301669828	5.082986736	-3.21977734	0.2719503	-1.859069593	79963	ABCA11P	0.004058737	622	0	0.004058737	1091	-469
204731_at	1.044456483	5.885690997	3.218517643	0.272084226	-1.8615848	7049	TGFBR3	0.004070689	624	0	0.004070689	1092	-468
214520_at	0.151848166	4.308807982	2.12977395	0.493332044	-3.88043053	2303	FOXC2	0.045009064	3286	10	0.004091733	1093	2193
202649_x_at	-0.051808856	13.88400517	-1.751306169	0.586333544	-4.469799025	6223	RPS19	0.094283634	5421	22	0.004099288	1094	4327
206203_at	-0.14333438	4.047105365	-2.914327348	0.324899151	-2.460100251	5957	RCVRN	0.008212357	1008	1	0.004106179	1095	-87
217047_s_at	-0.635026318	5.3166998	-3.213716986	0.274813617	-1.871167741	10144	FAM13A	0.00411655	625	0	0.00411655	1096	-471
230368_at	0.149291139	5.510153416	1.84863039	0.563592848	-4.325747545	2077	ERF	0.078443312	4783	18	0.004128595	1097	3686
211621_at	-0.10062134	3.512686381	-1.874753763	0.556440131	-4.286152362	367	AR	0.074607462	4626	17	0.004144859	1098	3528
212189_s_at	-0.117068505	8.35643575	-1.872368693	0.557072506	-4.289783358	25839	COG4	0.07495074	4643	17	0.00416393	1099	3544
207277_at	0.153236734	4.891380852	3.208268437	0.275187959	-1.88203932	30835	CD209	0.004169208	628	0	0.004169208	1100	-472
207990_x_at	-0.181453147	4.60800655	-3.208244252	0.275187959	-1.882087565	56	ACRV1	0.004169443	629	0	0.004169443	1101	-472
213471_at	0.190274472	5.817135546	2.077179811	0.506945409	-3.966821653	261734	NPHP4	0.050066911	3526	11	0.004172243	1102	2424
214466_at	0.156591273	3.770965169	3.207648498	0.275187959	-1.883275979	2702	GJA5	0.004175241	631	0	0.004175241	1103	-472
1552768_at	-0.177633229	5.905150937	-3.206077475	0.275187959	-1.886409574	84254	CAMKK1	0.004190567	632	0	0.004190567	1104	-472
1554375_a_at	-0.135178651	3.263999479	-3.205352833	0.275187959	-1.887854821	9971	NR1H4	0.004197654	635	0	0.004197654	1105	-470
201885_s_at	-0.142343993	9.818116938	-2.212618125	0.472840394	-3.74169216	1727	CYB5R3	0.037973019	2929	8	0.004219224	1106	1823
221041_s_at	0.090180334	6.079092737	1.627568479	0.62228929	-4.644695087	26503	SLC17A5	0.118321169	6240	27	0.004225756	1107	5133
1555125_at	0.239626157	5.923537833	3.202078989	0.276486643	-1.894383161	94104	PAXBP1	0.004229821	636	0	0.004229821	1108	-472
213586_at	-0.16698643	4.271492787	-3.201553666	0.276486643	-1.895430532	1032	CDKN2D	0.004235004	637	0	0.004235004	1109	-472
203200_s_at	0.224148064	8.855681473	1.92388556	0.542480516	-4.210652385	4552	MTRR	0.06783611	4336	15	0.004239757	1110	3226
213007_at	-0.111049392	9.642599291	-1.516271687	0.650435213	-4.793649085	55215	FANCI	0.144153578	7117	33	0.004239811	1111	6006
215023_s_at	0.109026535	6.042693441	1.108853621	0.757095057	-5.264342656	5189	PEX1	0.279858104	10638	65	0.004240274	1112	9526
224617_at	-0.232391004	11.14541454	-3.201000202	0.276486643	-1.89653396	9991	PTBP3	0.004240472	638	0	0.004240472	1113	-475
205976_at	0.151790004	4.235157766	1.834431928	0.566567665	-4.347105727	22868	FASTKD2	0.08059944	4875	18	0.004242076	1114	3761
242776_at	0.440590957	7.11580664	3.20076997	0.276486643	-1.896992954	79670	ZCCHC6	0.004242749	639	0	0.004242749	1115	-476
203895_at	-0.116534469	3.198222173	-2.20801642	0.473864819	-3.749481376	5332	PLCB4	0.038335948	2951	8	0.00425955	1116	1835
201457_x_at	0.101812869	12.02465123	1.73063923	0.59155355	-4.499666648	9184	BUB3	0.097980959	5557	22	0.004260042	1117	4440
225335_at	-0.314723218	7.20104685	-3.198585605	0.277286033	-1.901347274	84838	ZNF496	0.004264408	640	0	0.004264408	1118	-478
1560255_at	-0.203035253	4.229862109	-3.198407844	0.277286033	-1.901701588	414196	CELF2-AS1	0.004266175	641	0	0.004266175	1119	-478
210774_s_at	-0.112767362	11.0892884	-3.198000211	0.277286033	-1.902514063	8031	NCOA4	0.00427023	642	0	0.00427023	1120	-478
227128_s_at	-0.151858978	5.135464837	-2.58614516	0.38500574	-3.080349426	4070	TACSTD2	0.017114461	1712	3	0.004278615	1121	591
238537_at	-0.100692473	2.790544069	-1.986887835	0.525451252	-4.111921255	767	CA8	0.059949203	4004	13	0.004282086	1122	2882
212932_at	0.173355429	7.390661071	1.492496458	0.657313862	-4.82439848	22930	RAB3GAP1	0.150235043	7317	34	0.00429243	1123	6194
204886_at	-0.11718491	7.756047763	-1.750324456	0.586498703	-4.47122361	10733	PLK4	0.094456515	5427	21	0.004293478	1124	4303
225369_at	-0.425134291	7.316942133	-3.1955253	0.277455731	-1.907446328	90952	ESAM	0.004294932	643	0	0.004294932	1125	-482
230454_at	0.285191668	5.742570994	3.195407931	0.277455731	-1.907680207	130026	ICA1L	0.004296107	644	0	0.004296107	1126	-482
1567682_x_at	-0.145444719	3.469148734	-3.195393412	0.277455731	-1.907709139	26821	SNORA74A	0.004296253	645	0	0.004296253	1127	-482
202854_at	-0.081758709	11.30285317	-1.826679209	0.569070584	-4.358719109	3251	HPRT1	0.081798367	4919	18	0.004305177	1128	3791
216993_s_at	-0.108775242	6.68051192	-1.489733288	0.65841847	-4.827947224	1302	COL11A2	0.150955244	7334	34	0.004313007	1129	6205
222502_s_at	0.253097153	8.274560354	3.193284574	0.278205508	-1.911910979	51569	UFM1	0.004317416	646	0	0.004317416	1130	-484
AFFX-HUMISGF3A/M97935_3_at	-0.155733867	11.41489235	-2.200989541	0.474699129	-3.761357159	6772	STAT1	0.038896243	2982	8	0.004321805	1131	1851
206805_at	-0.094460969	4.685131445	-1.824199746	0.569774984	-4.362425985	10371	SEMA3A	0.082185063	4934	18	0.00432553	1132	3802
201820_at	0.147392373	4.559323542	2.20020017	0.475260764	-3.762689838	3852	KRT5	0.038959648	2984	8	0.00432885	1133	1851
238868_at	-0.132120905	2.948608936	-3.191382539	0.278617099	-1.91570011	55075	UACA	0.004336592	647	0	0.004336592	1134	-487
235361_at	0.094125839	4.069166972	1.63112581	0.622041789	-4.639800973	10617	STAMBP	0.117564021	6202	26	0.004354223	1135	5067
222482_at	-0.462565153	6.285360776	-3.189129802	0.279099192	-1.920187085	23648	SSBP3	0.004359409	648	0	0.004359409	1136	-488
210508_s_at	0.11906418	5.034421025	1.717739017	0.595001114	-4.518178619	3785	KCNQ2	0.100351175	5641	22	0.004363095	1137	4504
202618_s_at	0.056670195	7.197551075	0.992749596	0.788209304	-5.375138814	4204	MECP2	0.331977757	11736	75	0.004368128	1138	10598
1562906_at	-0.143351566	4.701934332	-3.187882959	0.279489151	-1.922670154	340069	FAM170A	0.004372089	649	0	0.004372089	1139	-490
210017_at	-0.168756793	8.660472224	-2.251937276	0.463672319	-3.674751601	10892	MALT1	0.034997352	2762	7	0.004374669	1140	1622
232816_s_at	0.196571121	6.758681827	1.976013638	0.528220456	-4.129112915	1663	DDX11	0.061249505	4070	13	0.004374965	1141	2929
225087_at	-0.131254868	9.846062172	-3.187526099	0.279489151	-1.923380785	123811	FOPNL	0.004375724	650	0	0.004375724	1142	-492
1560078_at	0.156178346	4.507239694	1.973927883	0.528526385	-4.132403296	3909	LAMA3	0.061501753	4083	13	0.004392982	1143	2940
231879_at	0.102294324	3.221229238	1.973308583	0.528526385	-4.133379832	1303	COL12A1	0.061576828	4089	13	0.004398345	1144	2945
202803_s_at	-0.298545331	9.222790717	-2.703163221	0.3630635	-2.86280151	3689	ITGB2	0.013214214	1420	2	0.004404738	1145	275
233686_at	0.143232275	5.641495736	2.470115747	0.414370254	-3.291529053	80816	ASXL3	0.022030371	2032	4	0.004406074	1146	886
1552705_at	-0.236780405	3.484797352	-3.184217759	0.280033761	-1.929967783	142679	DUSP19	0.004409567	651	0	0.004409567	1147	-496
209340_at	0.323906399	9.741217229	3.183921183	0.280033761	-1.930558184	6675	UAP1	0.004412614	652	0	0.004412614	1148	-496
1561965_at	0.239586224	3.561814215	3.183887037	0.280033761	-1.930626157	6629	SNRPB2	0.004412965	653	0	0.004412965	1149	-496
218494_s_at	-0.272596978	7.121532786	-3.183633004	0.280033761	-1.93113185	56731	SLC2A4RG	0.004415576	654	0	0.004415576	1150	-496
239919_at	0.10837582	3.291700455	3.18274758	0.280033761	-1.932894342	255480	TBX5-AS1	0.004424688	655	0	0.004424688	1151	-496
208984_x_at	-0.122316539	8.540224228	-1.685915905	0.604894481	-4.563408725	8241	RBM10	0.106408324	5859	23	0.00443368	1152	4707
221522_at	-0.231848681	9.347151035	-3.181642284	0.280072974	-1.93509431	84079	ANKRD27	0.00443609	656	0	0.00443609	1153	-497
210747_at	0.151253212	3.870172771	2.089904511	0.503311512	-3.94604362	3119	HLA-DQB1	0.048798433	3467	10	0.004436221	1154	2313
208480_s_at	-0.125935324	4.76548289	-1.868747532	0.558248376	-4.295290057	368	ABCC6	0.075474568	4662	16	0.00443968	1155	3507
205711_x_at	-0.114331565	12.04016884	-3.180734006	0.280342105	-1.936901976	509	ATP5C1	0.00444548	657	0	0.00444548	1156	-499
217028_at	-1.029658961	8.749388211	-2.879260816	0.332612801	-2.527791796	7852	CXCR4	0.008893831	1067	1	0.004446916	1157	-90
212375_at	-0.203608317	7.156782516	-3.179439268	0.280360533	-1.93947853	57634	EP400	0.004458899	658	0	0.004458899	1158	-500
230026_at	-1.144010598	6.630850545	-3.179181784	0.280360533	-1.939990893	84545	MRPL43	0.004461572	659	0	0.004461572	1159	-500
1559094_at	0.326326031	4.04518742	3.177325188	0.280360533	-1.943684959	26268	FBXO9	0.004480894	660	0	0.004480894	1160	-500
221034_s_at	-0.181653421	5.105182389	-3.177164396	0.280360533	-1.944004858	56156	TEX13B	0.004482571	661	0	0.004482571	1161	-500
1563677_at	0.108666795	2.860004831	2.461599263	0.417292474	-3.30683905	50937	CDON	0.022438772	2053	4	0.004487754	1162	891
227835_at	-0.568492265	5.1111899	-3.176306605	0.280360533	-1.945711375	389831	LOC389831	0.004491529	663	0	0.004491529	1163	-500
220353_at	-0.192553209	5.505043943	-3.174691573	0.280360533	-1.948924019	55199	FAM86C1	0.004508442	664	0	0.004508442	1164	-500
236808_at	0.464948759	5.648128856	3.174322661	0.280360533	-1.949657798	26127	FGFR1OP2	0.004512314	665	0	0.004512314	1165	-500
212215_at	-0.226417274	8.775052668	-3.174016633	0.280360533	-1.950266481	9581	PREPL	0.004515528	666	0	0.004515528	1166	-500
204379_s_at	0.046632784	3.691011887	0.977969382	0.792148576	-5.388452992	2261	FGFR3	0.339068207	11891	74	0.004520909	1167	10724
1561185_at	-0.15810747	4.09357212	-3.172876838	0.280360533	-1.952533365	246122	TTTY7	0.00452752	667	0	0.00452752	1168	-501
202764_at	-0.128649629	7.049804384	-1.72122814	0.594181913	-4.51318169	6786	STIM1	0.099705318	5619	21	0.00453206	1169	4450
222783_s_at	0.08739791	3.991145293	1.65127373	0.616313025	-4.611929592	64093	SMOC1	0.113352216	6066	24	0.004534089	1170	4896
218171_at	-0.150779395	9.209766719	-3.171454359	0.280360533	-1.955362143	9525	VPS4B	0.004542528	669	0	0.004542528	1171	-502
206598_at	0.093879097	4.299376489	1.627896893	0.62228929	-4.644243599	3630	INS	0.118251097	6236	25	0.004548119	1172	5064
217908_s_at	-0.139042642	9.475920437	-3.17077662	0.280360533	-1.956709785	55827	DCAF6	0.004549696	670	0	0.004549696	1173	-503
203518_at	-0.17766598	6.47457789	-1.648900805	0.617363043	-4.615225543	1130	LYST	0.113841556	6078	24	0.004553662	1174	4904
202214_s_at	-0.0776332	9.2069522	-1.648734818	0.617363043	-4.615455964	8450	CUL4B	0.113875852	6082	24	0.004555034	1175	4907
209172_s_at	-0.179630696	6.163722318	-2.123348674	0.494479594	-3.891056399	1063	CENPF	0.045601222	3315	9	0.004560122	1176	2139
205189_s_at	-0.101561944	5.832788389	-1.39316434	0.68244995	-4.948643725	2176	FANCC	0.177941672	8138	38	0.004562607	1177	6961
209442_x_at	0.094128739	4.931078033	2.231377105	0.469303474	-3.709840823	288	ANK3	0.036525691	2849	7	0.004565711	1178	1671
237469_at	0.302076826	3.938001584	3.169149226	0.280360533	-1.959945425	7153	TOP2A	0.004566953	671	0	0.004566953	1179	-508
205194_at	-0.153203622	8.111177775	-2.230491958	0.469303474	-3.711347269	5723	PSPH	0.036592836	2852	7	0.004574105	1180	1672
226208_at	0.351779301	6.663705987	1.953093212	0.53467056	-4.165144526	57688	ZSWIM6	0.064072456	4190	13	0.004576604	1181	3009
223501_at	-0.674881401	8.101627042	-3.168159169	0.280360533	-1.961913661	10673	TNFSF13B	0.004577482	674	0	0.004577482	1182	-508
202148_s_at	0.125619768	8.880011111	1.603313318	0.628976212	-4.677848165	5831	PYCR1	0.123593547	6415	26	0.004577539	1183	5232
60794_f_at	-0.605845101	5.10258403	-3.16709935	0.280360533	-1.964020391	730051	ZNF814	0.004588779	675	0	0.004588779	1184	-509
205339_at	-0.169793389	9.138255036	-2.684539103	0.366448069	-2.897713307	6491	STIL	0.01377297	1469	2	0.00459099	1185	284
228152_s_at	-0.993679148	5.827449718	-3.166840492	0.280360533	-1.964534923	91351	DDX60L	0.004591543	676	0	0.004591543	1186	-510
1556300_s_at	-0.061203606	2.774778905	-1.690033173	0.603479599	-4.557592096	6492	SIM1	0.10560755	5828	22	0.004591633	1187	4641
238067_at	-0.834234835	4.170009816	-3.164116787	0.280758034	-1.969948112	54885	TBC1D8B	0.004620717	678	0	0.004620717	1188	-510
209195_s_at	-0.178065983	4.878855772	-2.225346275	0.469889093	-3.720097882	112	ADCY6	0.036985411	2879	7	0.004623176	1189	1690
210041_s_at	0.227386074	7.384506214	2.024333045	0.515953349	-4.052250906	5238	PGM3	0.055657333	3807	11	0.004638111	1190	2617
231798_at	0.071634415	3.456198224	1.708687267	0.597642973	-4.531107304	9241	NOG	0.102043381	5691	21	0.004638336	1191	4500
223305_at	-0.069235968	7.479063686	-1.322971669	0.698885972	-5.032212384	51259	TMEM216	0.199874131	8743	42	0.004648236	1192	7551
242560_at	0.087076931	9.159669762	1.381125599	0.685273286	-4.963229334	2177	FANCD2	0.181560989	8248	38	0.00465541	1193	7055
202082_s_at	0.454829486	7.970062616	3.159656159	0.282349807	-1.978810457	6397	SEC14L1	0.004668886	679	0	0.004668886	1194	-515
1552480_s_at	0.157667215	3.121080178	2.676588875	0.368701849	-2.912584136	5788	PTPRC	0.014018232	1481	2	0.004672744	1195	286
1569974_x_at	0.208836008	5.932380086	3.159233361	0.282349807	-1.979650282	641977	SEPT7P2	0.004673476	680	0	0.004673476	1196	-516
221208_s_at	-0.2961034	7.668397369	-3.159173516	0.282349807	-1.979769153	79684	MSANTD2	0.004674126	681	0	0.004674126	1197	-516
218400_at	-0.44795598	9.590823023	-3.158895166	0.282349807	-1.980322034	4940	OAS3	0.004677152	682	0	0.004677152	1198	-516
205059_s_at	0.070307429	5.420681354	1.277423203	0.709426357	-5.084510112	3425	IDUA	0.215203036	9156	45	0.004678327	1199	7957
211541_s_at	-0.111878979	5.011862402	-2.219080731	0.471321969	-3.730736934	1859	DYRK1A	0.037468605	2905	7	0.004683576	1200	1705
204753_s_at	-0.154326246	3.351245846	-3.157802364	0.282349807	-1.98249251	3131	HLF	0.004689047	683	0	0.004689047	1201	-518
216235_s_at	0.100972736	4.376080548	2.161207441	0.485623423	-3.82816476	1909	EDNRA	0.042211068	3147	8	0.004690119	1202	1945
209166_s_at	-0.07768221	9.682979897	-1.330336387	0.697484777	-5.023612464	4125	MAN2B1	0.197477783	8675	41	0.004701852	1203	7472
203230_at	-0.076965458	7.689827066	-1.286972974	0.707209979	-5.073672972	1855	DVL1	0.211916011	9063	44	0.004709245	1204	7859
223468_s_at	-0.202068113	5.421616677	-3.155794852	0.283170702	-1.986479182	56963	RGMA	0.004710975	684	0	0.004710975	1205	-521
243785_at	0.28908541	3.480960788	3.154633783	0.283170702	-1.988784588	100272217	LOC100272217	0.004723702	685	0	0.004723702	1206	-521
238483_at	-0.291335313	3.382439695	-3.154190038	0.283170702	-1.989665619	23635	SSBP2	0.004728575	686	0	0.004728575	1207	-521
201655_s_at	0.059844667	6.333884326	1.110122296	0.75675168	-5.263071993	3339	HSPG2	0.279323377	10629	58	0.004734295	1208	9421
1563696_at	-0.068271181	2.961324487	-1.203639028	0.732243296	-5.165921395	3295	HSD17B4	0.241937336	9776	50	0.004743869	1209	8567
200677_at	-0.180336944	9.516814014	-3.152063688	0.284200545	-1.993886874	754	PTTG1IP	0.004751994	687	0	0.004751994	1210	-523
225781_at	-0.204677328	7.356354613	-3.151685744	0.284200545	-1.994637086	5601	MAPK9	0.004756168	688	0	0.004756168	1211	-523
227089_at	-0.172475296	6.311217269	-2.434069104	0.421666223	-3.356143915	10466	COG5	0.023807657	2136	4	0.004761531	1212	924
1558002_at	0.243229263	4.246058929	3.150517643	0.284351259	-1.996955584	11171	STRAP	0.004769092	689	0	0.004769092	1213	-524
241716_at	0.362318416	3.974730524	1.830800492	0.567423432	-4.352549828	3329	HSPD1	0.081159111	4896	16	0.004774065	1214	3682
225855_at	-0.706711645	6.035075399	-3.150030374	0.284363194	-1.997922664	57669	EPB41L5	0.004774493	690	0	0.004774493	1215	-525
228594_at	-0.170999225	7.212937858	-1.895815913	0.550875195	-4.253949848	133686	NADK2	0.071635301	4489	14	0.004775687	1216	3273
202935_s_at	0.38503743	7.306091304	1.558795029	0.638420477	-4.737702345	6662	SOX9	0.133781551	6767	27	0.004777913	1217	5550
209019_s_at	0.165078986	6.059501155	2.346679293	0.438059489	-3.510709778	65018	PINK1	0.028683171	2436	5	0.004780529	1218	1218
1316_at	0.079507622	5.029774226	1.968317266	0.53039112	-4.141242921	7067	THRA	0.062184872	4108	12	0.004783452	1219	2889
220265_at	0.24630636	3.647265023	3.148236935	0.284620098	-2.001481715	57720	GPR107	0.004794424	691	0	0.004794424	1220	-529
206693_at	-0.60696226	7.035270922	-3.145775925	0.285631201	-2.006364594	3574	IL7	0.004821904	693	0	0.004821904	1221	-528
211196_at	-0.12554411	3.640470399	-2.047947059	0.511344372	-4.014251377	1629	DBT	0.053093772	3681	10	0.004826707	1222	2459
241746_at	0.109443641	4.947851562	1.593420734	0.631420671	-4.691260593	9820	CUL7	0.125799642	6476	25	0.004838448	1223	5253
214928_at	-0.098076828	3.943728684	-1.79322924	0.576224	-4.408427578	23363	OBSL1	0.087150516	5145	17	0.004841695	1224	3921
217192_s_at	0.301717196	6.983887019	3.143974615	0.286120502	-2.009937861	639	PRDM1	0.004842115	694	0	0.004842115	1225	-531
209415_at	-0.155878412	6.76447389	-3.143641283	0.286120502	-2.010599027	51343	FZR1	0.004845863	695	0	0.004845863	1226	-531
213933_at	-0.148972455	3.454004874	-3.142296347	0.286315888	-2.013266511	5733	PTGER3	0.004861018	696	0	0.004861018	1227	-531
224224_s_at	-0.076566462	2.80476697	-1.852446988	0.56275762	-4.319986799	50940	PDE11A	0.077872379	4759	15	0.004867024	1228	3531
209016_s_at	-0.405718412	6.379277541	-3.141107509	0.286570637	-2.015624121	3855	KRT7	0.004874453	697	0	0.004874453	1229	-532
213190_at	-0.196475152	7.462011722	-2.656221227	0.372601189	-2.950592283	91949	COG7	0.014665528	1530	2	0.004888509	1230	300
204701_s_at	-0.171772765	6.247684244	-3.138223765	0.287567592	-2.02134185	9399	STOML1	0.004907189	699	0	0.004907189	1231	-532
211061_s_at	0.115078529	9.251450226	1.430565392	0.673068163	-4.902672723	4247	MGAT2	0.167063705	7800	33	0.004913638	1232	6568
218757_s_at	-0.097212993	9.332043881	-1.542093801	0.642479611	-4.759819827	65109	UPF3B	0.137779121	6916	27	0.004920683	1233	5683
243597_at	0.098221935	3.802545766	1.331908933	0.697262907	-5.02177102	2187	FANCB	0.196969035	8662	39	0.004924226	1234	7428
1552665_at	-0.237507113	5.171627571	-3.136719968	0.287955662	-2.024322884	84989	JMJD1C-AS1	0.004924345	700	0	0.004924345	1235	-535
236195_x_at	-0.088763444	5.408955302	-1.915143674	0.544953486	-4.224183059	5582	PRKCG	0.06899984	4379	13	0.00492856	1236	3143
211022_s_at	0.174806783	4.78836833	0.916416782	0.807656469	-5.441942903	546	ATRX	0.369709141	12474	74	0.004929455	1237	11237
218684_at	-0.182242145	8.907196274	-3.135634592	0.288215006	-2.026474205	55144	LRRC8D	0.004936763	701	0	0.004936763	1238	-537
201005_at	0.897922086	7.729674778	3.135243761	0.288215006	-2.027248818	928	CD9	0.004941242	702	0	0.004941242	1239	-537
212360_at	-0.105783336	7.717209077	-1.843354245	0.564649558	-4.333697676	271	AMPD2	0.079238589	4817	15	0.004952412	1240	3577
219390_at	0.303664045	6.511797151	1.94996412	0.536159681	-4.170041858	55033	FKBP14	0.064466644	4200	12	0.004958973	1241	2959
204584_at	-0.066241414	3.905884766	-1.537098881	0.644246276	-4.766398507	3897	L1CAM	0.138993691	6956	27	0.00496406	1242	5714
223587_s_at	-0.134826718	4.076762475	-2.649205362	0.373140906	-2.963654527	81693	AMN	0.014894956	1549	2	0.004964985	1243	306
210245_at	0.107381789	5.044501112	1.441902202	0.67029663	-4.888543469	6833	ABCC8	0.163874192	7708	32	0.004965885	1244	6464
1556410_a_at	-0.123139655	2.916511392	-3.131459222	0.288215006	-2.034748156	337882	KRTAP19-1	0.004984818	703	0	0.004984818	1245	-542
226329_s_at	-0.165723391	9.920619509	-3.130507676	0.288215006	-2.036633291	129531	MITD1	0.004995833	704	0	0.004995833	1246	-542
208165_s_at	0.293064812	3.823663742	3.130110045	0.288215006	-2.037421001	10279	PRSS16	0.005000443	705	0	0.005000443	1247	-542
203344_s_at	0.089962893	9.935376472	1.718655718	0.594598198	-4.516866491	5932	RBBP8	0.100181143	5634	19	0.005009057	1248	4386
209608_s_at	-0.172904419	10.14679271	-2.324298606	0.444377654	-3.549801378	39	ACAT2	0.030072196	2513	5	0.005012033	1249	1264
238965_at	-0.239178935	5.191670463	-3.128632638	0.288215006	-2.040347491	755	C21orf2	0.005017607	706	0	0.005017607	1250	-544
225803_at	0.278102339	4.647872794	3.128462062	0.288215006	-2.040685345	114907	FBXO32	0.005019592	707	0	0.005019592	1251	-544
226921_at	-0.091467299	9.268490878	-1.490817799	0.658048025	-4.826555008	197131	UBR1	0.150672239	7328	29	0.005022408	1252	6076
211752_s_at	-0.124490939	9.990042852	-1.744730388	0.587964868	-4.479330222	374291	NDUFS7	0.095446839	5458	18	0.005023518	1253	4205
208561_at	0.066043078	3.031159742	1.471678689	0.662115841	-4.851005933	10060	ABCC9	0.155730677	7480	30	0.00502357	1254	6226
224436_s_at	-0.317647082	8.30785366	-3.12758791	0.288215006	-2.04241667	25934	NIPSNAP3A	0.005029778	709	0	0.005029778	1255	-546
209243_s_at	-0.163664083	2.928942889	-3.127175542	0.288215006	-2.043233347	5178	PEG3	0.00503459	710	0	0.00503459	1256	-546
244431_at	-0.122282792	4.999776372	-1.833956946	0.566567665	-4.347818231	100144748	KLLN	0.080672453	4879	15	0.005042028	1257	3622
226509_at	-0.26662114	7.052588726	-3.125989752	0.288215006	-2.045581573	121274	ZNF641	0.005048453	711	0	0.005048453	1258	-547
1559409_a_at	-0.074604748	3.829796318	-1.21479097	0.729094175	-5.153882571	57545	CC2D2A	0.23774275	9667	46	0.005058356	1259	8408
207292_s_at	-0.178695316	6.153090149	-3.12507275	0.288215006	-2.047397335	5598	MAPK7	0.005059198	712	0	0.005059198	1260	-548
1561190_at	0.208838601	6.031313282	3.124301335	0.288215006	-2.048924696	51265	CDKL3	0.005068255	714	0	0.005068255	1261	-547
1561130_at	0.242979439	4.467848299	3.124101051	0.288215006	-2.049321229	283450	HECTD4	0.005070609	715	0	0.005070609	1262	-547
238280_at	0.169711901	3.825839527	3.123150656	0.288215006	-2.051202771	606495	CYB5RL	0.005081793	717	0	0.005081793	1263	-546
202438_x_at	0.146060797	4.864639863	1.482903251	0.659778164	-4.83669663	3423	IDS	0.152747545	7394	29	0.005091585	1264	6130
235595_at	0.169387561	6.364992593	3.1216251	0.288215006	-2.05422263	9181	ARHGEF2	0.005099797	719	0	0.005099797	1265	-546
213766_x_at	-0.145949282	6.592312779	-1.97634839	0.528220456	-4.128584614	2767	GNA11	0.061209106	4066	11	0.005100759	1266	2800
229350_x_at	-0.167090079	7.228805027	-3.121123758	0.288215006	-2.055214948	84875	PARP10	0.005105726	720	0	0.005105726	1267	-547
238880_at	0.309141137	7.305725776	3.120993416	0.288215006	-2.055472929	2971	GTF3A	0.005107269	721	0	0.005107269	1268	-547
227236_at	0.200905111	3.804514435	3.120536161	0.288215006	-2.056377931	10100	TSPAN2	0.005112685	722	0	0.005112685	1269	-547
224318_s_at	-0.184869298	8.470201914	-3.120480129	0.288215006	-2.056488827	55683	KANSL3	0.005113349	723	0	0.005113349	1270	-547
239616_at	0.207732452	3.487629483	3.120041416	0.288215006	-2.057357088	25996	REXO2	0.005118551	724	0	0.005118551	1271	-547
204920_at	-0.207466816	3.951328633	-1.974577946	0.528526385	-4.131378036	1373	CPS1	0.061423037	4079	11	0.005118586	1272	2807
1552882_a_at	-0.081974498	4.297667615	-1.291268021	0.705999207	-5.068776746	139285	AMER1	0.21045039	9020	40	0.005132936	1273	7747
1562020_s_at	0.207079335	3.878782789	3.118618175	0.288363552	-2.060173589	284958	NT5DC4	0.005135462	725	0	0.005135462	1274	-549
224638_at	-0.221547261	6.170248325	-3.11740755	0.288363552	-2.062569034	121665	SPPL3	0.00514989	726	0	0.00514989	1275	-549
242705_x_at	-0.167699934	6.852484498	-2.500824705	0.407926564	-3.236102409	4043	LRPAP1	0.02061456	1937	3	0.00515364	1276	661
212067_s_at	-0.262957916	5.278356241	-2.813517641	0.344426786	-2.653856582	715	C1R	0.010319731	1179	1	0.005159866	1277	-98
216889_s_at	-0.106448209	6.195147119	-2.014444135	0.517225276	-4.068079624	3172	HNF4A	0.05676331	3862	10	0.005160301	1278	2584
225878_at	-0.292303467	5.870674595	-2.396414233	0.429119874	-3.423112678	23095	KIF1B	0.025805787	2253	4	0.005161157	1279	974
217933_s_at	-0.209428725	11.78265879	-3.116214088	0.288363552	-2.064930245	51056	LAP3	0.005164151	728	0	0.005164151	1280	-552
230407_at	-0.234327139	7.568790313	-3.115827493	0.288363552	-2.065695047	55206	SBNO1	0.005168779	729	0	0.005168779	1281	-552
220473_s_at	-0.171358979	5.798964838	-3.115357736	0.288363552	-2.066624331	29063	ZCCHC4	0.005174407	730	0	0.005174407	1282	-552
232814_x_at	0.18058611	8.116266211	1.728704647	0.591993768	-4.502449257	84334	APOPT1	0.098333327	5570	18	0.005175438	1283	4287
215143_at	-0.349069438	5.343827731	-3.114957764	0.288363552	-2.067415532	349152	DPY19L2P2	0.005179205	732	0	0.005179205	1284	-552
228203_at	-0.1285173	5.887387864	-1.672134486	0.610628487	-4.582801493	11041	B4GAT1	0.109126302	5930	20	0.005196491	1285	4645
212197_x_at	-0.229288509	9.177928209	-3.113493164	0.288623728	-2.070312455	23164	MPRIP	0.005196807	733	0	0.005196807	1286	-553
214276_at	-0.29007665	6.076651661	-3.113251778	0.288623728	-2.070789866	11278	KLF12	0.005199714	735	0	0.005199714	1287	-552
211472_at	-0.216772367	4.973060761	-3.112144817	0.288821753	-2.07297907	23654	PLXNB2	0.005213064	736	0	0.005213064	1288	-552
232411_at	-0.093722565	2.927678944	-1.924362013	0.542453661	-4.209913736	3763	KCNJ6	0.067773183	4332	12	0.005213322	1289	3043
228968_at	-0.193877951	5.930559885	-3.111917747	0.288821753	-2.073428111	203523	ZNF449	0.005215807	737	0	0.005215807	1290	-553
207544_s_at	-0.122701069	3.273747885	-3.111050544	0.288821753	-2.07514295	130	ADH6	0.005226294	738	0	0.005226294	1291	-553
201185_at	-0.119576329	4.441847397	-1.96394955	0.531509121	-4.148112797	5654	HTRA1	0.062721308	4128	11	0.005226776	1292	2836
229232_at	-0.301694165	7.064180753	-3.110333795	0.288821753	-2.076560167	255252	LRRC57	0.005234977	740	0	0.005234977	1293	-553
206437_at	-0.192631512	7.649418123	-3.109897827	0.288822072	-2.077422151	8698	S1PR4	0.005240265	741	0	0.005240265	1294	-553
220172_at	0.175976836	6.933595236	1.74949006	0.586579097	-4.472433964	80067	DCAF17	0.094603667	5432	17	0.005255759	1295	4137
212301_at	-0.160805591	8.975582455	-3.108356245	0.289107465	-2.080469834	23168	RTF1	0.005259006	742	0	0.005259006	1296	-554
218813_s_at	0.311092528	7.260028809	3.108201606	0.289107465	-2.080775528	56904	SH3GLB2	0.00526089	743	0	0.00526089	1297	-554
225379_at	0.077111778	5.235026808	1.811019426	0.572046456	-4.382071354	4137	MAPT	0.084267419	5028	15	0.005266714	1298	3730
1553156_at	-0.1447195	5.136354111	-2.002807602	0.521230919	-4.086641215	89884	LHX4	0.058089794	3916	10	0.00528089	1299	2617
204917_s_at	-0.28191397	8.047352884	-3.106417368	0.289408736	-2.084302313	4300	MLLT3	0.005282669	747	0	0.005282669	1300	-553
201956_s_at	-0.071401019	9.993398705	-1.80922832	0.572675306	-4.384733239	8443	GNPAT	0.084553898	5037	15	0.005284619	1301	3736
241252_at	0.096416771	3.208034658	1.288237263	0.706767544	-5.072233147	157570	ESCO2	0.211483773	9050	39	0.005287094	1302	7748
204705_x_at	0.113724689	5.091520728	2.001708238	0.521374078	-4.088391206	229	ALDOB	0.058216529	3926	10	0.005292412	1303	2623
216057_at	0.098355073	3.591489049	1.107166097	0.757577828	-5.266030839	25782	RAB3GAP2	0.280570525	10650	52	0.005293783	1304	9346
232122_s_at	0.154812876	3.904700937	3.105479029	0.289636962	-2.086156819	79674	VEPH1	0.005294158	748	0	0.005294158	1305	-557
230231_at	-0.130424202	3.44406283	-1.916042112	0.54483015	-4.222794382	2259	FGF14	0.068879434	4375	12	0.005298418	1306	3069
214918_at	0.35667547	6.110328752	3.104380419	0.289820468	-2.088327864	4670	HNRNPM	0.005307639	750	0	0.005307639	1307	-557
240115_at	-0.191851318	4.468889705	-3.104000166	0.289820468	-2.089079255	100286925	LOC100286925	0.005312313	751	0	0.005312313	1308	-557
217448_s_at	0.205772165	7.478029713	3.103644556	0.289820468	-2.089781926	9878	TOX4	0.005316688	752	0	0.005316688	1309	-557
242026_at	-0.098847286	4.880646026	-1.713091755	0.59660924	-4.524822612	4613	MYCN	0.101216955	5664	18	0.005327208	1310	4354
212813_at	-0.265529689	6.014961538	-1.953697099	0.53428242	-4.164198782	83700	JAM3	0.063996627	4188	11	0.005333052	1311	2877
215652_at	-0.101256053	3.598407082	-1.381511187	0.685114636	-4.962763781	6392	SDHD	0.181444165	8243	33	0.005336593	1312	6931
241689_at	-0.240205422	5.397744573	-3.101613952	0.290441374	-2.093793848	57721	METTL14	0.005341736	753	0	0.005341736	1313	-560
226153_s_at	0.422114946	7.967312092	3.10138633	0.290441374	-2.094243517	246175	CNOT6L	0.005344551	754	0	0.005344551	1314	-560
1552362_a_at	0.233138239	6.170943778	3.101000334	0.290441374	-2.095006034	116842	LEAP2	0.005349327	755	0	0.005349327	1315	-560
203634_s_at	0.172938614	4.417438035	1.871626817	0.557282599	-4.290912127	1374	CPT1A	0.075057798	4646	13	0.005361271	1316	3330
219709_x_at	-0.218022147	7.726140581	-3.098730799	0.29139204	-2.0994888	65990	FAM173A	0.005377496	756	0	0.005377496	1317	-561
234950_s_at	-0.217842506	8.668980432	-3.097816531	0.291720002	-2.101294371	64326	RFWD2	0.005388883	757	0	0.005388883	1318	-561
221602_s_at	0.276752895	9.717683476	3.097128858	0.291895509	-2.102652336	9214	FCMR	0.005397464	758	0	0.005397464	1319	-561
209929_s_at	-0.055890207	8.093258083	-1.428944943	0.673398409	-4.904684953	8517	IKBKG	0.16752366	7815	30	0.005403989	1320	6495
233241_at	0.145358448	3.152441634	1.946842879	0.53672454	-4.174921676	55857	KIZ	0.064861977	4217	11	0.005405165	1321	2896
226196_s_at	-0.091931016	7.453139785	-1.599630295	0.630201905	-4.682849058	112752	IFT43	0.124411071	6432	22	0.005409177	1322	5110
203049_s_at	-0.112717805	9.99882912	-1.574162462	0.636628694	-4.717187985	9652	TTC37	0.130188619	6623	23	0.005424526	1323	5300
203351_s_at	-0.121727683	9.142140753	-1.732013506	0.591221399	-4.497688576	5000	ORC4	0.097731303	5546	17	0.005429517	1324	4222
1555943_at	0.250767544	6.519693849	3.09439515	0.292878255	-2.108049742	192111	PGAM5	0.005431706	759	0	0.005431706	1325	-566
205486_at	-0.317287413	7.45947387	-3.092771864	0.293275756	-2.111254049	10420	TESK2	0.005452139	760	0	0.005452139	1326	-566
203304_at	-0.259025338	4.123019839	-3.092106564	0.293275756	-2.112567178	25805	BAMBI	0.005460534	761	0	0.005460534	1327	-566
204294_at	-0.230515905	6.595484644	-1.899733439	0.550034836	-4.24793307	275	AMT	0.071094089	4457	12	0.005468776	1328	3129
200821_at	-0.126108543	8.984852327	-1.984937647	0.525766155	-4.11500899	3920	LAMP2	0.060180581	4020	10	0.005470962	1329	2691
213637_at	-0.338497294	6.607220594	-3.09116799	0.293336722	-2.114419528	11056	DDX52	0.0054724	762	0	0.0054724	1330	-568
1556359_at	0.162660987	3.738217044	3.089427378	0.293838162	-2.117854307	221477	C6orf89	0.00549447	763	0	0.00549447	1331	-568
221264_s_at	0.182397193	7.540111538	2.140939022	0.490520597	-3.861919368	23435	TARDBP	0.04399658	3241	7	0.005499573	1332	1909
230836_at	-0.270214834	8.335241067	-3.088452505	0.293838162	-2.119777781	7903	ST8SIA4	0.005506869	764	0	0.005506869	1333	-569
235987_at	-0.259651345	3.96712842	-3.087784	0.293838162	-2.121096665	441733	PRKXP1	0.005515387	765	0	0.005515387	1334	-569
209136_s_at	0.332599166	8.678056183	3.085970559	0.293838162	-2.124673934	9100	USP10	0.005538557	767	0	0.005538557	1335	-568
204043_at	0.195647182	6.494687413	1.818266541	0.571228131	-4.371281917	6948	TCN2	0.083116855	4976	14	0.005541124	1336	3640
212675_s_at	-0.29447413	7.395351202	-3.085660462	0.293838162	-2.125285579	23177	CEP68	0.005542529	768	0	0.005542529	1337	-569
220012_at	0.366262827	7.133706965	3.085643	0.293838162	-2.125320021	56605	ERO1B	0.005542753	769	0	0.005542753	1338	-569
219863_at	-0.339675051	9.690707752	-3.085100619	0.293838162	-2.126389783	51191	HERC5	0.005549706	770	0	0.005549706	1339	-569
230135_at	-0.160539685	3.387986801	-3.084976511	0.293838162	-2.126634558	64399	HHIP	0.005551298	771	0	0.005551298	1340	-569
214227_at	-0.156035412	4.646726073	-3.084629819	0.293838162	-2.127318314	2788	GNG7	0.005555748	772	0	0.005555748	1341	-569
226464_at	-0.18684632	9.051107858	-3.084532807	0.293838162	-2.12750964	205428	C3orf58	0.005556994	773	0	0.005556994	1342	-569
207130_at	0.208465491	3.585431734	3.083950332	0.293866044	-2.128658351	23613	ZMYND8	0.00556448	774	0	0.00556448	1343	-569
237863_at	0.149260012	3.092402291	2.361038204	0.435085981	-3.485521684	7112	TMPO	0.027823416	2383	4	0.005564683	1344	1039
1569481_s_at	0.269834405	6.066826622	3.083655684	0.293866044	-2.129239405	79856	SNX22	0.005568271	775	0	0.005568271	1345	-570
1553696_s_at	-0.191091714	5.286069484	-3.081333905	0.294674528	-2.133817424	148266	ZNF569	0.005598228	776	0	0.005598228	1346	-570
218543_s_at	-0.489824371	7.888455021	-3.08073097	0.294674528	-2.135006098	64761	PARP12	0.005606033	778	0	0.005606033	1347	-569
226338_at	-0.259755807	7.025165581	-3.07978705	0.294674528	-2.136866872	55529	PIP4P2	0.005618273	780	0	0.005618273	1348	-568
242056_at	0.199594502	4.455103998	3.079137784	0.294674528	-2.138146685	80263	TRIM45	0.005626707	782	0	0.005626707	1349	-567
204832_s_at	0.229806762	6.69963281	2.12776187	0.493907234	-3.883760151	657	BMPR1A	0.045193748	3295	7	0.005649219	1350	1945
204835_at	-0.151907561	8.640764933	-2.069133687	0.508144981	-3.979918837	5422	POLA1	0.050884203	3568	8	0.0056538	1351	2217
226857_at	0.175979807	6.220540802	3.076935052	0.295329188	-2.142488009	128272	ARHGEF19	0.005655412	783	0	0.005655412	1352	-569
1553105_s_at	0.759657451	5.699788952	2.353233598	0.43758548	-3.499222739	1829	DSG2	0.028287729	2411	4	0.005657546	1353	1058
1569634_at	-0.092185082	5.776140403	-1.87980857	0.555658187	-4.278446473	51091	SEPSECS	0.073884479	4595	12	0.005683421	1354	3241
210534_s_at	0.237720297	6.857817396	1.458617235	0.666484463	-4.867547535	27077	B9D1	0.159261445	7573	27	0.005687909	1355	6218
1557418_at	0.391841316	6.866185034	2.58685804	0.38500574	-3.079037527	2182	ACSL4	0.017087717	1708	2	0.005695906	1356	352
213025_at	-0.153397196	8.345052072	-3.072460558	0.29680876	-2.151303711	55623	THUMPD1	0.005714158	785	0	0.005714158	1357	-572
219299_at	-0.233796861	7.543440936	-3.072296962	0.29680876	-2.151625952	55039	TRMT12	0.005716317	786	0	0.005716317	1358	-572
209220_at	-0.065966658	4.037775223	-1.160841424	0.740892637	-5.211230865	2719	GPC3	0.258552933	10194	44	0.005745621	1359	8835
219228_at	0.366505976	7.066417784	3.070072643	0.297489443	-2.156006759	55422	ZNF331	0.005745749	787	0	0.005745749	1360	-573
220388_at	-0.176820281	3.835479165	-3.068247702	0.298462735	-2.159600242	80307	FER1L4	0.005770007	788	0	0.005770007	1361	-573
202744_at	0.106936903	4.903038111	1.586813947	0.632465005	-4.700182638	6575	SLC20A2	0.12729122	6531	21	0.005785965	1362	5169
207846_at	-0.069566822	2.85136346	-1.696497821	0.601660575	-4.548438021	5449	POU1F1	0.104360567	5775	17	0.005797809	1363	4412
211673_s_at	0.159874354	4.76095617	1.694688464	0.602232688	-4.551002716	4337	MOCS1	0.10470831	5792	17	0.005817128	1364	4428
232487_at	0.42492867	4.355667407	3.062703588	0.298535524	-2.170512985	113402	SFT2D1	0.005844307	791	0	0.005844307	1365	-574
209440_at	0.059563129	9.816823488	1.290644721	0.706274147	-5.069488141	5631	PRPS1	0.210662593	9027	35	0.005851739	1366	7661
210957_s_at	-0.12574573	4.183954917	-1.950725273	0.535768061	-4.168851062	2334	AFF2	0.06437056	4199	10	0.005851869	1367	2832
205942_s_at	-0.611199233	6.878104833	-3.061606612	0.298535524	-2.172671474	6296	ACSM3	0.005859117	794	0	0.005859117	1368	-574
238065_at	-0.145718701	4.759401364	-1.632453976	0.621779699	-4.637971631	7170	TPM3	0.117282378	6195	19	0.005864119	1369	4826
204088_at	0.370572274	8.059462756	3.061227225	0.298535524	-2.173417926	5025	P2RX4	0.005864248	795	0	0.005864248	1370	-575
229852_at	-0.125266575	4.634134666	-1.863012908	0.559993973	-4.303995614	64802	NMNAT1	0.076310672	4694	12	0.005870052	1371	3323
213936_x_at	0.147214058	6.709685145	2.17430366	0.481305858	-3.806252394	6439	SFTPB	0.04109256	3096	6	0.005870366	1372	1724
202743_at	-0.42425194	8.747000625	-3.060555691	0.298535524	-2.174739112	8503	PIK3R3	0.005873339	796	0	0.005873339	1373	-577
209649_at	-0.353477657	8.196280794	-3.060469371	0.298535524	-2.174908932	10254	STAM2	0.005874509	797	0	0.005874509	1374	-577
204336_s_at	-0.141969559	8.95494469	-3.06020871	0.298535524	-2.175421729	10287	RGS19	0.005878043	798	0	0.005878043	1375	-577
208302_at	-0.730138843	5.341957653	-3.060008692	0.298535524	-2.175815216	57824	HMHB1	0.005880755	799	0	0.005880755	1376	-577
202434_s_at	0.321620734	5.648157869	2.247780591	0.464861882	-3.68186067	1545	CYP1B1	0.035301542	2777	5	0.00588359	1377	1400
223782_s_at	-0.216971731	3.81838512	-3.059308916	0.298535524	-2.177191788	27283	TINAG	0.005890256	800	0	0.005890256	1378	-578
227275_at	0.213915479	4.7013579	3.058770583	0.298535524	-2.178250708	51320	MEX3C	0.005897574	801	0	0.005897574	1379	-578
33778_at	-0.168927369	9.301874142	-3.058641907	0.298535524	-2.178503809	25771	TBC1D22A	0.005899325	802	0	0.005899325	1380	-578
208458_at	-0.209903395	4.52021847	-3.05863787	0.298535524	-2.17851175	6339	SCNN1D	0.00589938	803	0	0.00589938	1381	-578
224793_s_at	-0.187665866	7.691710713	-1.62893474	0.62228929	-4.642816366	7046	TGFBR1	0.118029888	6225	19	0.005901494	1382	4843
205249_at	0.333164094	8.936316975	2.047311802	0.511430142	-4.015277325	1959	EGR2	0.05316133	3683	8	0.005906814	1383	2300
216167_at	0.120002507	3.139245237	3.056813737	0.298535524	-2.18209939	10446	LRRN2	0.005924251	804	0	0.005924251	1384	-580
220046_s_at	0.167338623	8.945535709	3.056413429	0.298535524	-2.182886611	57018	CCNL1	0.005929723	805	0	0.005929723	1385	-580
1555382_at	0.099257332	2.814866006	2.568320298	0.389200262	-3.113096546	79983	POF1B	0.01779608	1765	2	0.005932027	1386	379
203505_at	0.324028214	4.063339584	2.044417949	0.512085863	-4.019948353	19	ABCA1	0.053470058	3703	8	0.005941118	1387	2316
1553720_a_at	-0.163577785	5.131648057	-3.055066829	0.298535524	-2.185534506	219287	AMER2	0.005948165	806	0	0.005948165	1388	-582
1553544_at	0.111880418	4.771167446	1.68229202	0.606184908	-4.568519614	83550	GPR101	0.1071174	5874	17	0.005950967	1389	4485
212111_at	-0.221358579	8.206034586	-3.054854977	0.298535524	-2.185951049	23673	STX12	0.005951071	807	0	0.005951071	1390	-583
213314_at	-0.217523922	5.101217781	-3.054060154	0.298535524	-2.187513745	57150	SMIM8	0.005961987	809	0	0.005961987	1391	-582
222399_s_at	0.182312615	10.42707216	3.053824648	0.298535524	-2.187976746	56889	TM9SF3	0.005965225	810	0	0.005965225	1392	-582
227898_s_at	-0.238798424	4.720590021	-3.053714729	0.298535524	-2.188192842	286128	ZFP41	0.005966737	811	0	0.005966737	1393	-582
1555370_a_at	-0.109975015	3.279321989	-1.74439054	0.587964868	-4.479822104	23261	CAMTA1	0.095507289	5461	15	0.005969206	1394	4067
44111_at	-0.072141608	8.772081373	-1.369307102	0.688215146	-4.977446968	26276	VPS33B	0.185170789	8352	30	0.005973251	1395	6957
207857_at	-0.206228776	4.08234625	-3.053114264	0.298535524	-2.189373282	11027	LILRA2	0.005975003	812	0	0.005975003	1396	-584
1552648_a_at	0.289038689	5.064277709	3.052556415	0.298535524	-2.190469878	8797	TNFRSF10A	0.005982693	813	0	0.005982693	1397	-584
223384_s_at	0.207583834	8.75090416	3.052447515	0.298535524	-2.190683942	89122	TRIM4	0.005984195	814	0	0.005984195	1398	-584
208489_at	0.150586438	5.852873235	2.431519792	0.422274345	-3.360695072	2703	GJA8	0.023938266	2143	3	0.005984567	1399	744
1553599_a_at	-0.152604163	3.048543839	-2.746757814	0.359746482	-2.780676379	50511	SYCP3	0.011989049	1310	1	0.005994525	1400	-90
244822_at	0.289152782	4.010965031	3.051082923	0.29919481	-2.193366098	2618	GART	0.006003049	815	0	0.006003049	1401	-586
209390_at	-0.095435771	7.315051524	-1.564666505	0.637870696	-4.72988277	7248	TSC1	0.1323992	6712	21	0.006018145	1402	5310
211083_s_at	0.257244209	3.95162655	3.04959481	0.299949394	-2.196290598	9175	MAP3K13	0.006023675	816	0	0.006023675	1403	-587
200964_at	0.11136925	10.43617313	1.383196884	0.684545934	-4.960727247	7317	UBA1	0.180934142	8228	29	0.006031138	1404	6824
243334_at	0.094954384	4.059723064	1.704928913	0.598406276	-4.536460617	776	CACNA1D	0.102753114	5718	16	0.006044301	1405	4313
1554717_a_at	-0.083854322	3.30200331	-1.381736035	0.685046739	-4.962492254	5144	PDE4D	0.181376069	8242	29	0.006045869	1406	6836
210060_at	-0.133682609	6.856800115	-1.846697711	0.563599919	-4.328661559	5148	PDE6G	0.078733815	4798	12	0.006056447	1407	3391
1561433_at	-0.20238875	6.066495619	-3.046792461	0.301618084	-2.201796645	285103	MED15P9	0.006062703	817	0	0.006062703	1408	-591
212631_at	-0.304121754	8.86393157	-3.045952263	0.301927848	-2.203447145	8417	STX7	0.006074451	818	0	0.006074451	1409	-591
202619_s_at	-0.225448078	4.062829047	-1.805124846	0.573964974	-4.390824654	5352	PLOD2	0.085213411	5060	13	0.006086672	1410	3650
207635_s_at	-0.080497015	4.106957039	-1.167464511	0.739844292	-5.204312116	3756	KCNH1	0.255927483	10131	41	0.006093512	1411	8720
220230_s_at	0.752390981	8.269618384	3.04379649	0.302500394	-2.207681312	51700	CYB5R2	0.006104697	819	0	0.006104697	1412	-593
230609_at	0.339119564	3.898334943	3.043015563	0.302500394	-2.209214895	9685	CLINT1	0.006115689	820	0	0.006115689	1413	-593
202273_at	-0.114714884	5.200642808	-1.765644804	0.582461573	-4.44892614	5159	PDGFRB	0.0917894	5320	14	0.006119293	1414	3906
211700_s_at	-0.221766727	6.3987872	-3.041814397	0.302500394	-2.211573496	7216	TRO	0.006132633	821	0	0.006132633	1415	-594
1569098_s_at	0.291906808	5.509001782	3.041527617	0.302500394	-2.212136571	7158	TP53BP1	0.006136685	822	0	0.006136685	1416	-594
51146_at	-0.101774995	7.450799439	-1.413848968	0.676965043	-4.923341871	55650	PIGV	0.171857693	7948	27	0.006137775	1417	6531
211790_s_at	-0.068499514	3.504432842	-1.193183957	0.734809817	-5.177121027	8085	KMT2D	0.245920261	9876	39	0.006148007	1418	8458
240633_at	-0.084267163	5.184469707	-1.225534317	0.725366903	-5.142194707	285489	DOK7	0.233754123	9581	37	0.006151424	1419	8162
224805_s_at	-0.165835077	5.846814711	-3.039828582	0.302500394	-2.215472164	57184	FAM219B	0.006160746	823	0	0.006160746	1420	-597
201350_at	0.376598965	8.210666461	3.039821488	0.302500394	-2.21548609	2319	FLOT2	0.006160846	824	0	0.006160846	1421	-597
214933_at	-0.388231357	6.076204667	-1.369698665	0.688215146	-4.976977528	773	CACNA1A	0.185050286	8346	29	0.006168343	1422	6924
236672_at	0.204398439	4.660718726	3.038372721	0.302500394	-2.21832987	148213	ZNF681	0.006181435	825	0	0.006181435	1423	-598
210305_at	0.18198734	3.863414179	3.038092901	0.302500394	-2.218879078	9659	PDE4DIP	0.006185419	826	0	0.006185419	1424	-598
222830_at	0.172191911	3.284076097	3.037728559	0.302500394	-2.219594152	29841	GRHL1	0.00619061	828	0	0.00619061	1425	-597
1569376_s_at	0.217592877	4.443608706	3.037361322	0.302500394	-2.220314882	101929964	LOC101929964	0.006195847	829	0	0.006195847	1426	-597
208563_x_at	0.176708227	3.931932892	3.036301192	0.302500394	-2.222395303	5455	POU3F3	0.006210988	830	0	0.006210988	1427	-597
238995_at	-0.137242113	5.83644671	-3.035439166	0.302500394	-2.224086786	6817	SULT1A1	0.006223326	831	0	0.006223326	1428	-597
205797_s_at	-0.168288653	7.742117539	-3.035396499	0.302500394	-2.224170504	55346	TCP11L1	0.006223938	832	0	0.006223938	1429	-597
211385_x_at	-0.169076806	6.647811918	-3.035268384	0.302500394	-2.224421879	6799	SULT1A2	0.006225774	833	0	0.006225774	1430	-597
225893_at	0.240131537	8.683198427	3.035002844	0.302500394	-2.224942884	149041	RC3H1	0.006229581	834	0	0.006229581	1431	-597
224820_at	-0.139130577	8.453143336	-1.627238455	0.62228929	-4.645148716	116228	COX20	0.118391619	6244	18	0.006231138	1432	4812
201995_at	-0.137556444	6.296910183	-2.020517585	0.51654288	-4.058364078	2131	EXT1	0.056081757	3834	8	0.006231306	1433	2401
201782_s_at	0.083929931	9.648353423	1.362855764	0.690502949	-4.98516546	9049	AIP	0.187165134	8404	29	0.006238838	1434	6970
217957_at	-0.204323823	9.720723825	-3.034142553	0.302500394	-2.226630728	29105	CFAP20	0.006241929	835	0	0.006241929	1435	-600
202012_s_at	-0.219858865	7.067557404	-2.019459384	0.516564721	-4.060058217	2132	EXT2	0.056199979	3838	8	0.006244442	1436	2402
201444_s_at	0.12486162	10.12617874	2.076761907	0.506945409	-3.967502691	10159	ATP6AP2	0.050109068	3528	7	0.006263634	1437	2091
202450_s_at	0.129205703	5.681157439	1.5165191	0.650434214	-4.793327082	1513	CTSK	0.14409137	7114	22	0.006264842	1438	5676
216591_s_at	0.151876812	9.586456354	1.595418073	0.631414435	-4.688557713	6391	SDHC	0.125351596	6459	19	0.00626758	1439	5020
218177_at	-0.258427972	6.208123462	-3.03235078	0.302500394	-2.230145585	57132	CHMP1B	0.006267725	839	0	0.006267725	1440	-601
226146_at	0.167395317	8.797400501	3.031913435	0.302500394	-2.231003406	100859930	HEIH	0.006274037	840	0	0.006274037	1441	-601
235689_at	0.11610313	7.844489943	1.566475932	0.637870696	-4.727468401	123263	MTFMT	0.131975594	6694	20	0.006284552	1442	5252
204924_at	-0.242626778	5.290612511	-3.031030989	0.302500394	-2.232734136	7097	TLR2	0.006286791	842	0	0.006286791	1443	-601
232593_at	-0.495980244	7.283093307	-3.030997218	0.302500394	-2.232800368	93082	NEURL3	0.00628728	843	0	0.00628728	1444	-601
205959_at	0.131006937	3.363134618	2.30293294	0.448133352	-3.586926131	4322	MMP13	0.031455731	2595	4	0.006291146	1445	1150
1552499_a_at	-0.191701859	4.131438479	-3.030386383	0.302500394	-2.23399829	7579	ZSCAN20	0.006296124	844	0	0.006296124	1446	-602
200023_s_at	-0.142622109	12.57185263	-3.029816454	0.302627135	-2.23511592	8665	EIF3F	0.006304386	846	0	0.006304386	1447	-601
1556209_at	-0.597578455	3.67491972	-3.027910995	0.303211668	-2.238852019	9976	CLEC2B	0.006332086	847	0	0.006332086	1448	-601
205713_s_at	0.123580061	4.640782143	1.78348079	0.578623363	-4.422791296	1311	COMP	0.088766244	5194	13	0.006340446	1449	3745
231812_x_at	0.193160595	7.654170471	3.027280217	0.303211668	-2.240088637	51808	PHAX	0.006341282	849	0	0.006341282	1450	-601
218702_at	0.109188424	7.046474227	1.822339848	0.570086571	-4.365204266	54938	SARS2	0.082476173	4950	12	0.006344321	1451	3499
205995_x_at	-0.201984723	8.674614527	-1.864165136	0.55961384	-4.302247938	9657	IQCB1	0.076142031	4689	11	0.006345169	1452	3237
235980_at	-0.105908542	6.480639974	-1.06589137	0.769596656	-5.306612783	5290	PIK3CA	0.298407562	11010	46	0.006349097	1453	9557
218471_s_at	-0.1061492	6.891003529	-1.311909774	0.701507001	-5.045054636	582	BBS1	0.203516152	8829	31	0.00635988	1454	7375
233001_at	0.327487707	6.187092133	3.025377696	0.30323734	-2.243817949	140700	SAMD10	0.006369095	850	0	0.006369095	1455	-605
235788_at	0.320510739	5.042508735	3.02514123	0.30323734	-2.244281415	414777	HCG18	0.00637256	851	0	0.00637256	1456	-605
203765_at	-0.329668554	8.529403876	-3.023646263	0.303362003	-2.247211223	25801	GCA	0.006394509	852	0	0.006394509	1457	-605
213136_at	0.152196119	9.377760533	2.400189879	0.429119874	-3.416422573	5771	PTPN2	0.02559864	2236	3	0.00639966	1458	778
200649_at	0.318047969	8.318487314	3.022836052	0.303362003	-2.248798862	4924	NUCB1	0.006406434	853	0	0.006406434	1459	-606
218498_s_at	0.281681987	8.54367584	3.022639679	0.303362003	-2.24918364	30001	ERO1A	0.006409328	854	0	0.006409328	1460	-606
213221_s_at	-0.189610034	6.365426497	-3.022141569	0.303362003	-2.250159613	23235	SIK2	0.006416674	855	0	0.006416674	1461	-606
218663_at	-0.169689891	9.238125068	-3.021235723	0.30339848	-2.251934349	64151	NCAPG	0.006430053	857	0	0.006430053	1462	-605
211709_s_at	-0.238635278	4.537778996	-3.021142119	0.30339848	-2.252117729	6320	CLEC11A	0.006431437	858	0	0.006431437	1463	-605
1562391_at	0.124768981	3.999781195	1.320525301	0.699623759	-5.035060241	148789	B3GALNT2	0.200675151	8763	30	0.006473392	1464	7299
203303_at	-0.240121726	8.860276697	-3.016453943	0.305894249	-2.261299903	6990	DYNLT3	0.006501127	859	0	0.006501127	1465	-606
236088_at	0.267916317	3.914917882	1.698013496	0.60085711	-4.546288053	22854	NTNG1	0.104070024	5767	15	0.006504377	1466	4301
221376_at	-0.078360171	6.077115604	-1.543266292	0.641841495	-4.758273154	8822	FGF17	0.137495291	6904	20	0.006547395	1467	5437
205396_at	-0.142240834	5.251202639	-1.766292058	0.582461573	-4.447981029	4088	SMAD3	0.091678161	5314	13	0.00654844	1468	3846
210656_at	0.484475259	4.437261803	3.012894167	0.307085531	-2.268268849	8726	EED	0.006554528	862	0	0.006554528	1469	-607
205389_s_at	-0.135270238	4.414777753	-1.659289566	0.614546105	-4.60076941	286	ANK1	0.111712315	6014	16	0.006571313	1470	4544
234749_s_at	-0.091495484	6.642022932	-1.464112537	0.66433218	-4.860602424	25886	POC1A	0.157768124	7534	23	0.006573672	1471	6063
202105_at	-0.086683391	10.24713381	-1.514296418	0.650673288	-4.796218381	3476	IGBP1	0.144651014	7140	21	0.006575046	1472	5668
228385_at	-0.170654737	8.132166747	-2.052549814	0.510840366	-4.006811812	83479	DDX59	0.052606572	3659	7	0.006575822	1473	2186
236098_at	-0.207938203	5.233275351	-3.011395716	0.307184735	-2.271201533	100130933	SMIM6	0.006577133	864	0	0.006577133	1474	-610
220780_at	-0.149412194	4.554744282	-3.011236365	0.307184735	-2.271513378	50487	PLA2G3	0.006579541	865	0	0.006579541	1475	-610
227973_at	-0.219730204	8.314767309	-3.010892719	0.307184735	-2.272185862	205327	C2orf69	0.006584737	866	0	0.006584737	1476	-610
240362_at	0.140751713	3.691703245	1.725375454	0.592784802	-4.507232475	51660	MPC1	0.09894225	5590	14	0.00659615	1477	4113
231671_at	-0.148235718	5.379573712	-2.050364124	0.511126368	-4.010345935	2243	FGA	0.052837425	3670	7	0.006604678	1478	2192
218248_at	-0.076227983	9.641297856	-1.232333879	0.723171221	-5.134751808	63901	FAM111A	0.23125607	9517	34	0.006607316	1479	8038
239090_at	0.12358546	2.872141132	1.800061598	0.574941182	-4.39832728	84140	FAM161A	0.086033317	5095	12	0.006617947	1480	3615
218055_s_at	-0.362134632	8.901325597	-3.008164012	0.308589594	-2.277524785	55255	WDR41	0.00662614	868	0	0.00662614	1481	-613
206022_at	-0.052446859	3.248437791	-1.212108406	0.729566151	-5.156787192	4693	NDP	0.238746685	9702	35	0.006631852	1482	8220
1556803_at	0.094940699	3.774024388	1.687323995	0.604528608	-4.561420644	55703	POLR3B	0.106133884	5846	15	0.006633368	1483	4363
212922_s_at	-0.184957373	9.231870333	-3.007429629	0.308847443	-2.278961383	56950	SMYD2	0.006637325	869	0	0.006637325	1484	-615
216839_at	0.118547765	2.997053853	1.986627919	0.525451252	-4.112332895	3908	LAMA2	0.059979995	4006	8	0.006664444	1485	2521
1554985_at	0.183085087	3.522542011	3.005128048	0.30995654	-2.283462972	252884	ZNF396	0.006672498	870	0	0.006672498	1486	-616
208879_x_at	0.215496469	8.666739658	1.795127308	0.576007758	-4.4056244	24148	PRPF6	0.0868389	5133	12	0.006679915	1487	3646
213369_at	0.096582095	4.998790546	1.79489664	0.576007758	-4.405965177	92211	CDHR1	0.086876718	5134	12	0.006682824	1488	3646
225524_at	-0.417649489	6.860986032	-2.044228027	0.512085863	-4.020254763	118429	ANTXR2	0.053490376	3704	7	0.006686297	1489	2215
204742_s_at	-0.178884018	6.898027791	-3.004004038	0.310493703	-2.285660966	23047	PDS5B	0.006689741	871	0	0.006689741	1490	-619
224871_at	-0.187419944	7.909694263	-3.003098304	0.310772633	-2.287431921	127262	TPRG1L	0.006703666	872	0	0.006703666	1491	-619
207336_at	-0.259400753	3.857753961	-3.002874032	0.310772633	-2.287870406	6660	SOX5	0.006707119	873	0	0.006707119	1492	-619
1557166_at	0.571463702	5.094815981	3.002493569	0.310780813	-2.288614242	27250	PDCD4	0.006712979	874	0	0.006712979	1493	-619
1562167_a_at	0.186737819	3.519658538	3.000614946	0.311517827	-2.292286636	245935	DEFB122	0.00674199	876	0	0.00674199	1494	-618
218832_x_at	-0.160465083	4.031337757	-2.99971937	0.311517827	-2.294037065	408	ARRB1	0.006755862	878	0	0.006755862	1495	-617
206451_at	-0.217625188	7.046637494	-2.999531783	0.311517827	-2.294403687	55171	TBCCD1	0.006758772	879	0	0.006758772	1496	-617
207819_s_at	-0.319920204	6.54943833	-2.180346674	0.479308579	-3.79611452	5244	ABCB4	0.040585568	3068	5	0.006764261	1497	1571
234220_at	-0.158555712	3.173073737	-2.998886869	0.311517827	-2.295664052	8618	CADPS	0.006768782	880	0	0.006768782	1498	-618
212983_at	0.066196184	7.428929547	0.872399467	0.819112657	-5.478236225	3265	HRAS	0.392719803	12911	57	0.006771031	1499	11412
211129_x_at	0.080797333	3.509278993	1.786400286	0.577770037	-4.418495472	1896	EDA	0.088279669	5185	12	0.006790744	1500	3685
1554789_a_at	-0.085171022	3.192418369	-1.708902836	0.597642973	-4.530799989	8622	PDE8B	0.1020028	5690	14	0.006800187	1501	4189
225814_at	-0.201780023	9.200866274	-2.996652257	0.312370837	-2.300030483	54464	XRN1	0.00680358	881	0	0.00680358	1502	-621
208630_at	-0.148142575	10.25993345	-1.976084719	0.528220456	-4.12900074	3030	HADHA	0.061240924	4069	8	0.006804547	1503	2566
241985_at	0.322741811	5.448863093	2.996564439	0.312370837	-2.300202058	133746	JMY	0.006804951	882	0	0.006804951	1504	-622
211907_s_at	-0.160378818	3.698172874	-2.996230321	0.312370837	-2.300854823	84612	PARD6B	0.00681017	883	0	0.00681017	1505	-622
212888_at	-0.182095383	9.147271336	-2.688956474	0.365488729	-2.889442279	23405	DICER1	0.013638455	1456	1	0.006819228	1506	-50
1565951_s_at	-0.4414154	5.016119281	-2.994936219	0.313037027	-2.303382873	1122	CHML	0.006830419	884	0	0.006830419	1507	-623
225718_at	0.170686177	6.692276011	2.994546215	0.313054817	-2.304144679	80856	LNPK	0.006836533	885	0	0.006836533	1508	-623
205085_at	-0.11140449	7.998927854	-1.286576908	0.707209979	-5.074123784	4998	ORC1	0.21205156	9067	30	0.006840373	1509	7558
217789_at	-0.189449105	8.740731255	-2.993670189	0.313159997	-2.305855727	58533	SNX6	0.006850285	886	0	0.006850285	1510	-624
221014_s_at	-0.228970365	6.463092991	-2.261651683	0.460773126	-3.65810784	83452	RAB33B	0.034295764	2729	4	0.006859153	1511	1218
220342_x_at	0.493082142	6.910651208	2.993017725	0.313196275	-2.307130003	80267	EDEM3	0.006860545	887	0	0.006860545	1512	-625
228131_at	0.105734483	5.814778902	1.172125381	0.738313166	-5.199422674	2067	ERCC1	0.254091805	10087	36	0.006867346	1513	8574
208072_s_at	-0.51840646	8.029742805	-2.989989569	0.314751534	-2.313042816	8527	DGKD	0.006908357	888	0	0.006908357	1514	-626
204826_at	-0.163579835	8.416626371	-2.988520346	0.314751534	-2.315910905	899	CCNF	0.006931669	890	0	0.006931669	1515	-625
229070_at	1.575306284	6.879003123	2.988425494	0.314751534	-2.316096051	84830	ADTRP	0.006933177	891	0	0.006933177	1516	-625
238369_s_at	-0.298730999	4.114619174	-2.988337906	0.314751534	-2.316267015	101927067	LINC01607	0.00693457	892	0	0.00693457	1517	-625
228716_at	0.093450908	3.403879168	1.774677155	0.580503975	-4.43571472	7068	THRB	0.090247531	5260	12	0.006942118	1518	3742
238568_s_at	0.120898873	3.955184991	1.734996233	0.590765493	-4.493391433	4864	NPC1	0.097191323	5520	13	0.006942237	1519	4001
216230_x_at	0.135011838	4.825885882	1.662040637	0.613811974	-4.596929844	6609	SMPD1	0.111154135	6001	15	0.006947133	1520	4481
213558_at	0.066199283	3.205202845	1.456265344	0.667563124	-4.870513521	27445	PCLO	0.159904052	7584	22	0.00695235	1521	6063
41512_at	-0.175367013	6.718851729	-2.98683164	0.314751534	-2.319206855	8315	BRAP	0.006958558	894	0	0.006958558	1522	-628
219469_at	-0.105315216	4.253267286	-1.481064372	0.660175552	-4.839046804	79659	DYNC2H1	0.153233046	7408	21	0.006965138	1523	5885
1558163_at	-0.079291306	3.161234222	-0.903709672	0.811359536	-5.45258904	5194	PEX13	0.376258074	12590	53	0.006967742	1524	11066
228770_at	-0.386929534	5.874790364	-2.985945831	0.315068204	-2.320935487	115330	GPR146	0.006972703	896	0	0.006972703	1525	-629
231017_at	-0.241197883	7.060253776	-2.16501902	0.484295613	-3.821795524	6794	STK11	0.041882719	3127	5	0.006980453	1526	1601
218258_at	-0.139714307	10.82484507	-1.505761746	0.654039274	-4.807289339	51082	POLR1D	0.14681654	7205	20	0.006991264	1527	5678
223141_at	-0.146636288	7.410902766	-2.982784557	0.316037368	-2.327103193	83549	UCK1	0.007023408	897	0	0.007023408	1528	-631
228654_at	-0.217418112	7.895896419	-2.98259575	0.316037368	-2.327471489	139886	SPIN4	0.007026447	898	0	0.007026447	1529	-631
214820_at	-0.242674566	4.927660154	-2.982447602	0.316037368	-2.327760466	54014	BRWD1	0.007028833	899	0	0.007028833	1530	-631
233143_at	-0.158547171	4.680572936	-2.981678529	0.316334681	-2.329260545	140873	C20orf173	0.007041231	900	0	0.007041231	1531	-631
1568733_at	0.157392309	6.162020166	2.980306204	0.316550607	-2.33193694	79591	C10orf76	0.007063406	901	0	0.007063406	1532	-631
232523_at	-0.095184163	3.1395971	-1.687884475	0.604411075	-4.56062896	84466	MEGF10	0.106024812	5840	14	0.007068321	1533	4307
239345_at	-0.086570153	3.427749766	-1.652401684	0.615905169	-4.610361632	80704	SLC19A3	0.113120234	6057	15	0.007070015	1534	4523
205520_at	0.304749172	4.999888319	2.979235327	0.317068302	-2.334025137	6801	STRN	0.007080757	902	0	0.007080757	1535	-633
200929_at	0.268049321	10.3692529	2.978247934	0.317332502	-2.335950311	10972	TMED10	0.007096792	903	0	0.007096792	1536	-633
41220_at	-0.069335932	12.056347	-1.497059021	0.656304918	-4.818527359	10801	9-Sep	0.14905199	7277	20	0.007097714	1537	5740
201893_x_at	-0.145899567	4.090840562	-2.485435715	0.410259715	-3.263921081	1634	DCN	0.021313095	1983	2	0.007104365	1538	445
1557309_at	0.200809382	3.08471971	2.97773452	0.317332502	-2.336951255	163486	DENND1B	0.007105143	905	0	0.007105143	1539	-634
210214_s_at	-0.16772345	5.855493069	-2.485368326	0.410259715	-3.264042709	659	BMPR2	0.021316202	1985	2	0.007105401	1540	445
222243_s_at	-0.194818543	7.964921418	-2.97727195	0.317332502	-2.337853024	10766	TOB2	0.007112675	906	0	0.007112675	1541	-635
60474_at	0.093745094	3.486878699	1.898588344	0.550034836	-4.249692655	55612	FERMT1	0.071251913	4473	9	0.007125191	1542	2931
201069_at	-0.08382256	4.715165931	-1.55112319	0.639986692	-4.747885211	4313	MMP2	0.135605776	6834	18	0.007137146	1543	5291
227629_at	-0.594078657	3.610014582	-2.975755903	0.317815041	-2.340808182	5618	PRLR	0.007137415	907	0	0.007137415	1544	-637
231435_at	-0.210729867	3.907459783	-2.975297615	0.317815041	-2.3417014	135927	LLCFC1	0.007144911	908	0	0.007144911	1545	-637
225179_at	-0.194544255	8.922995635	-2.974647163	0.317815041	-2.342969068	3093	UBE2K	0.007155561	909	0	0.007155561	1546	-637
228820_at	0.13057107	4.88322849	2.152893188	0.488469933	-3.842034507	63929	XPNPEP3	0.042935407	3180	5	0.007155901	1547	1633
226324_s_at	-0.073621919	6.014845928	-1.219038955	0.727462034	-5.14927167	26160	IFT172	0.236159506	9633	32	0.007156349	1548	8085
226652_at	-0.279838312	6.967329398	-2.974053346	0.317989181	-2.344126276	9960	USP3	0.007165298	910	0	0.007165298	1549	-639
209252_at	-0.115449264	8.572701858	-1.895421041	0.550875195	-4.254555846	23438	HARS2	0.071690053	4493	9	0.007169005	1550	2943
214536_at	-0.142672857	4.971027145	-2.34577152	0.43851041	-3.512299356	57152	SLURP1	0.02873834	2439	3	0.007184585	1551	888
224866_at	0.143455774	7.820790197	1.67838741	0.608423002	-4.574017266	84188	FAR1	0.107885889	5892	14	0.007192393	1552	4340
224912_at	-0.136722945	6.817934738	-2.238665635	0.467936242	-3.697423138	57217	TTC7A	0.035977061	2812	4	0.007195412	1553	1259
204808_s_at	0.150383028	9.799630324	1.642428195	0.619155479	-4.62419774	10329	TMEM5	0.115185391	6120	15	0.007199087	1554	4566
204973_at	-0.079764539	6.342407245	-1.48853144	0.658527011	-4.82948913	2705	GJB1	0.151269376	7346	20	0.007203304	1555	5791
231000_at	-0.046492152	5.82052664	-0.726387329	0.85585419	-5.586669983	4920	ROR2	0.4755095	14307	65	0.007204689	1556	12751
222641_s_at	0.210456816	6.550748104	2.970678675	0.319272267	-2.350701189	55731	FAM222B	0.007220874	911	0	0.007220874	1557	-646
230543_at	0.357530159	6.912629551	1.945832582	0.537047695	-4.176500076	8239	USP9X	0.064990398	4223	8	0.007221155	1558	2665
1558327_at	0.159066697	5.281414346	2.970525464	0.319272267	-2.350999629	84243	ZDHHC18	0.007223407	912	0	0.007223407	1559	-647
225890_at	-0.133695422	9.41647044	-1.795745592	0.575852532	-4.404710826	92667	MGME1	0.086737601	5128	11	0.007228133	1560	3568
218436_at	0.093507101	8.123115627	1.212606752	0.72949958	-5.156248011	64374	SIL1	0.23855994	9699	32	0.007229089	1561	8138
205297_s_at	-0.192540877	9.330752468	-2.147202794	0.48932397	-3.851508457	974	CD79B	0.043437621	3210	5	0.007239604	1562	1648
222640_at	-0.170077072	8.106034199	-2.146738718	0.48932397	-3.852280425	1788	DNMT3A	0.043478812	3213	5	0.007246469	1563	1650
226409_at	-0.06465613	7.20125199	-1.13602683	0.749021322	-5.236847769	128637	TBC1D20	0.268567468	10409	36	0.00725858	1564	8845
217856_at	0.097914634	5.860404705	1.380490169	0.685273286	-4.963996309	9939	RBM8A	0.181753639	8251	24	0.007270146	1565	6686
212906_at	0.366369432	6.977618886	2.967629234	0.320657538	-2.356640222	57476	GRAMD1B	0.00727145	914	0	0.00727145	1566	-652
236696_at	0.590995515	5.289269237	2.967482425	0.320657538	-2.35692609	23350	U2SURP	0.007273894	915	0	0.007273894	1567	-652
216239_at	-0.100358297	3.302298189	-1.67184681	0.610702459	-4.583205038	27241	BBS9	0.109183659	5932	14	0.007278911	1568	4364
208838_at	-0.130641128	9.598954094	-2.966855157	0.320657538	-2.35814746	55832	CAND1	0.007284343	916	0	0.007284343	1569	-653
217430_x_at	-0.046270569	7.260774923	-1.048681306	0.773659723	-5.323128923	1277	COL1A1	0.306080049	11179	41	0.00728762	1570	9609
230020_at	-0.185927214	5.039968842	-2.966428378	0.320657538	-2.358978402	51691	LSM8	0.00729146	917	0	0.00729146	1571	-654
238783_at	0.215176079	7.14173069	2.966071712	0.320657538	-2.359672802	153396	TMEM161B	0.007297414	918	0	0.007297414	1572	-654
225484_at	-0.110857158	6.462225754	-1.402545301	0.679472939	-4.937206427	95681	CEP41	0.175161466	8058	23	0.007298394	1573	6485
216015_s_at	0.090835016	3.289661322	1.330338506	0.697484777	-5.023609983	114548	NLRP3	0.197477096	8674	26	0.007313967	1574	7100
221292_at	0.070299018	5.261603332	1.376467268	0.686399508	-4.968845292	8643	PTCH2	0.182977079	8286	24	0.007319083	1575	6711
219451_at	-0.201365095	4.221771625	-2.964533745	0.320657538	-2.362666763	22921	MSRB2	0.007323138	919	0	0.007323138	1576	-657
215093_at	-0.077090229	7.418445319	-1.060468731	0.771099934	-5.31184263	50814	NSDHL	0.300810068	11063	40	0.007336831	1577	9486
1569736_at	0.120494904	3.501750041	1.373483579	0.68699024	-4.972434153	2138	EYA1	0.183888692	8313	24	0.007355548	1578	6735
216288_at	0.186013365	4.140791545	2.961660941	0.320657538	-2.3682578	10800	CYSLTR1	0.007371423	923	0	0.007371423	1579	-656
203391_at	0.259438606	9.054985154	2.960804139	0.320657538	-2.369924936	2286	FKBP2	0.007385883	924	0	0.007385883	1580	-656
219249_s_at	-0.088220559	4.754696141	-1.593924568	0.631420671	-4.690579029	60681	FKBP10	0.125686496	6474	16	0.007393323	1581	4893
217154_s_at	0.06846926	3.811329363	1.39474622	0.68207467	-4.946719488	1908	EDN3	0.177470402	8121	23	0.0073946	1582	6539
220557_s_at	-0.100395346	4.918940561	-1.6630469	0.613390366	-4.59552425	55690	PACS1	0.110950559	5992	14	0.007396704	1583	4409
221168_at	-0.214391022	3.922013479	-2.960125867	0.320657538	-2.371244576	59336	PRDM13	0.007397349	925	0	0.007397349	1584	-659
216055_at	-0.118669598	4.749251492	-1.662555897	0.613483961	-4.596210184	5155	PDGFB	0.111049854	5997	14	0.007403324	1585	4412
233852_at	-0.195297143	7.165184598	-2.466254865	0.415970549	-3.298473058	5429	POLH	0.022214651	2039	2	0.007404884	1586	453
223939_at	-0.635676773	4.211811194	-2.959631854	0.320657538	-2.372205655	56670	SUCNR1	0.007405711	926	0	0.007405711	1587	-661
202223_at	0.210180933	10.41278082	1.932893278	0.539395879	-4.196666762	3703	STT3A	0.066655114	4290	8	0.007406124	1588	2702
218070_s_at	0.139615074	8.449027569	1.500481243	0.654998357	-4.814114316	29926	GMPPA	0.148169631	7259	19	0.007408482	1589	5670
219048_at	-0.117111335	7.261177866	-1.215897395	0.72857225	-5.152682952	23556	PIGN	0.237329609	9658	31	0.00741655	1590	8068
201581_at	-0.355118291	8.586525943	-2.958868669	0.320657538	-2.373690287	56255	TMX4	0.007418647	927	0	0.007418647	1591	-664
235659_at	-0.149460491	6.74361386	-2.958797013	0.320657538	-2.373829673	55654	TMEM127	0.007419863	928	0	0.007419863	1592	-664
226455_at	-0.23814169	6.62484427	-2.957925303	0.320657538	-2.375525239	148327	CREB3L4	0.007434668	930	0	0.007434668	1593	-663
201287_s_at	0.836585488	7.944414569	2.957837036	0.320657538	-2.375696918	6382	SDC1	0.007436168	931	0	0.007436168	1594	-663
201790_s_at	0.039525056	8.801640464	0.65253327	0.872513405	-5.634369136	1717	DHCR7	0.521038765	14988	69	0.007443411	1595	13393
203624_at	0.206637214	9.354079576	2.957091578	0.320657538	-2.377146758	8227	AKAP17A	0.007448854	934	0	0.007448854	1596	-662
203333_at	-0.250452375	9.104442895	-2.956963989	0.320657538	-2.377394891	22920	KIFAP3	0.007451027	935	0	0.007451027	1597	-662
1557994_at	-0.137535626	3.972054812	-1.928067448	0.540925967	-4.20416495	7273	TTN	0.067285551	4316	8	0.007476172	1598	2718
1555734_x_at	0.33021775	7.238422385	2.955006587	0.320657538	-2.381201167	130340	AP1S3	0.007484444	937	0	0.007484444	1599	-662
206705_at	0.081167171	4.48817359	1.493691578	0.6568203	-4.822861969	7287	TULP1	0.149924414	7309	19	0.007496221	1600	5709
207651_at	-0.499259676	3.805467478	-2.952959126	0.320657538	-2.385181619	29909	GPR171	0.007519552	938	0	0.007519552	1601	-663
212873_at	-0.147882501	9.302163956	-2.952817081	0.320657538	-2.385457731	23526	ARHGAP45	0.007521994	939	0	0.007521994	1602	-663
221193_s_at	-0.176913951	8.408825176	-2.952330497	0.320657538	-2.386403535	54819	ZCCHC10	0.007530363	940	0	0.007530363	1603	-663
237215_s_at	0.40735184	8.969768616	2.952328715	0.320657538	-2.386406998	7037	TFRC	0.007530394	941	0	0.007530394	1604	-663
239035_at	-0.145265175	6.908338916	-2.050990799	0.510965947	-4.009332886	4524	MTHFR	0.052771143	3667	6	0.007538735	1605	2062
1557502_at	0.075910125	3.981465809	1.408259727	0.67804689	-4.930208701	5096	PCCB	0.17348499	8010	22	0.007542826	1606	6404
211384_s_at	0.058871088	4.626527853	1.289045158	0.706767544	-5.071312459	846	CASR	0.211207925	9039	27	0.00754314	1607	7432
229680_at	-0.097497319	4.673269206	-1.519505112	0.650293955	-4.789437578	51204	TACO1	0.14334233	7081	18	0.007544333	1608	5473
210416_s_at	-0.176454553	7.701894204	-2.643154524	0.374463413	-2.974907557	11200	CHEK2	0.015095541	1562	1	0.007547771	1609	-47
209964_s_at	0.129221537	6.874062178	1.689683886	0.603488501	-4.558085956	6314	ATXN7	0.105675284	5831	13	0.007548235	1610	4221
208614_s_at	-0.09644958	7.2738212	-0.991937994	0.788613665	-5.375874602	2317	FLNB	0.332364421	11746	43	0.007553737	1611	10135
222440_s_at	-0.146095223	9.453147653	-2.950744185	0.321034991	-2.389486568	9967	THRAP3	0.00755771	942	0	0.00755771	1612	-670
232861_at	0.468242463	6.026367861	2.950479046	0.321034991	-2.390001815	57546	PDP2	0.00756229	943	0	0.00756229	1613	-670
209947_at	0.145484575	7.180303415	2.949736676	0.321034991	-2.391444381	9898	UBAP2L	0.007575129	944	0	0.007575129	1614	-670
64900_at	0.116163063	5.520935812	1.182369919	0.737010491	-5.188616358	79583	TMEM231	0.250091553	9982	32	0.007578532	1615	8367
207006_s_at	0.202828529	7.120871344	2.949244098	0.321034991	-2.392401482	29903	CCDC106	0.007583659	945	0	0.007583659	1616	-671
206874_s_at	-0.345535746	7.273759507	-2.94918748	0.321034991	-2.39251149	9748	SLK	0.00758464	946	0	0.00758464	1617	-671
218723_s_at	0.553872105	7.533320284	2.948837154	0.321034991	-2.393192151	28984	RGCC	0.007590713	947	0	0.007590713	1618	-671
226851_at	-0.254909683	9.445770004	-2.948615304	0.321034991	-2.393623176	127018	LYPLAL1	0.007594561	948	0	0.007594561	1619	-671
208760_at	-0.315892564	6.386694922	-2.94841858	0.321034991	-2.394005375	7329	UBE2I	0.007597975	949	0	0.007597975	1620	-671
218397_at	-0.064715651	9.691438599	-1.036019571	0.776623368	-5.335126742	55120	FANCL	0.311813618	11326	40	0.00760521	1621	9705
229099_at	-0.146252199	7.134638666	-2.046194318	0.511789108	-4.017081579	790955	UQCC3	0.053280358	3691	6	0.00761148	1622	2069
215912_at	-0.074780629	3.796330741	-1.767669264	0.582432034	-4.445969224	2775	GNAO1	0.091441856	5303	11	0.007620155	1623	3680
216312_at	-0.130035434	4.532113937	-1.978399092	0.528001538	-4.125346931	492	ATP2B3	0.060962136	4050	7	0.007620267	1624	2426
201310_s_at	-0.473183289	9.220581246	-2.946597061	0.321511985	-2.397543826	9315	NREP	0.007629656	950	0	0.007629656	1625	-675
215436_at	-0.339580703	5.164042121	-2.946497928	0.321511985	-2.397736379	84263	HSDL2	0.007631383	951	0	0.007631383	1626	-675
221627_at	-0.156838646	4.904757118	-2.945866798	0.321582903	-2.398962206	10107	TRIM10	0.007642392	952	0	0.007642392	1627	-675
205879_x_at	-0.052434274	5.993568439	-1.015109725	0.781419785	-5.354653973	5979	RET	0.321447415	11526	41	0.00765351	1628	9898
209129_at	-0.212871116	8.616342952	-2.944973812	0.321582903	-2.400696469	7205	TRIP6	0.007657995	953	0	0.007657995	1629	-676
227784_s_at	0.118019835	7.507801399	2.117541059	0.496577857	-3.900643785	9382	COG1	0.046142497	3344	5	0.007690416	1630	1714
209064_x_at	-0.202040366	8.105290971	-2.942112902	0.321941351	-2.406251368	10605	PAIP1	0.007708187	954	0	0.007708187	1631	-677
232147_at	-0.051603921	6.585302417	-1.095083458	0.761625289	-5.278051899	84464	SLX4	0.285710008	10753	36	0.007721892	1632	9121
212225_at	0.194323793	5.784569075	2.941103988	0.321941351	-2.408209871	10209	EIF1	0.007725963	956	0	0.007725963	1633	-677
227187_at	-0.202454496	8.167800272	-2.940953754	0.321941351	-2.408501484	79872	CBLL1	0.007728613	957	0	0.007728613	1634	-677
226669_at	-0.206087126	7.434093096	-2.940308165	0.321941351	-2.409754553	84132	USP42	0.007740012	958	0	0.007740012	1635	-677
1556049_at	0.254321198	4.552367616	2.940127917	0.321941351	-2.410104392	57142	RTN4	0.007743198	959	0	0.007743198	1636	-677
222754_at	-0.176768099	9.253580766	-1.805012207	0.573964974	-4.390991724	51095	TRNT1	0.085231577	5062	10	0.007748325	1637	3425
228906_at	-0.400932237	5.099656051	-2.939233772	0.321941351	-2.411839699	80312	TET1	0.007759018	960	0	0.007759018	1638	-678
244168_s_at	-0.20125179	4.745184686	-2.938885893	0.321941351	-2.412514794	54986	ULK4	0.007765181	961	0	0.007765181	1639	-678
236075_s_at	0.377556191	8.103357633	2.938786882	0.321941351	-2.412706928	101928000	LOC101928000	0.007766936	962	0	0.007766936	1640	-678
210205_at	-0.171428866	6.801061011	-2.938258758	0.321941351	-2.413731739	8705	B3GALT4	0.007776304	963	0	0.007776304	1641	-678
205269_at	-0.725600026	6.637446625	-2.93780862	0.321941351	-2.414605167	3937	LCP2	0.007784298	965	0	0.007784298	1642	-677
1556364_at	-0.13737915	4.423740493	-2.937268041	0.322095139	-2.41565402	100507098	ADAMTS9-AS2	0.007793907	966	0	0.007793907	1643	-677
218696_at	0.122117817	10.08733623	1.388372614	0.683158444	-4.954461591	9451	EIF2AK3	0.179375302	8183	22	0.007798926	1644	6539
205676_at	0.156744516	4.75773423	1.712022577	0.596943501	-4.526349298	1594	CYP27B1	0.101417041	5673	12	0.007801311	1645	4028
227002_at	-0.166875048	8.169689239	-2.936838964	0.322153925	-2.416486483	286336	FAM78A	0.007801543	967	0	0.007801543	1646	-679
211091_s_at	-0.168774606	5.516772881	-1.671491381	0.610849067	-4.583703552	4771	NF2	0.109254559	5935	13	0.007803897	1647	4288
242146_at	0.840353086	6.878569203	2.936285261	0.322153925	-2.417560672	6627	SNRPA1	0.007811407	968	0	0.007811407	1648	-680
202085_at	-0.296269936	9.290573644	-2.441311988	0.420588754	-3.343200074	9414	TJP2	0.023440184	2118	2	0.007813395	1649	469
1569392_at	0.132636064	3.668550936	2.626384109	0.376638942	-3.006035175	9524	TECR	0.015664873	1609	1	0.007832437	1650	-41
201933_at	-0.079922087	8.330227424	-1.439338406	0.67029663	-4.891746646	5119	CHMP1A	0.16459116	7732	20	0.007837674	1651	6081
1562845_at	0.151739094	5.018355407	2.934652051	0.322277404	-2.420728691	347918	EP400NL	0.007840571	969	0	0.007840571	1652	-683
203376_at	-0.177244391	9.377508596	-2.934306994	0.322277404	-2.421397934	51362	CDC40	0.007846746	970	0	0.007846746	1653	-683
201473_at	0.268621197	9.023470157	2.934276718	0.322277404	-2.421456654	3726	JUNB	0.007847288	971	0	0.007847288	1654	-683
53076_at	0.086631364	7.120998293	1.438558259	0.67029663	-4.89272044	11285	B4GALT7	0.16480983	7744	20	0.007848087	1655	6089
205555_s_at	0.15108215	4.20509037	1.963327894	0.531663078	-4.149089761	4488	MSX2	0.062797991	4134	7	0.007849749	1656	2478
223303_at	-0.107032596	9.359187137	-2.303577634	0.448133352	-3.58580872	83706	FERMT3	0.031413142	2592	3	0.007853286	1657	935
242372_s_at	0.19324157	4.094558322	2.933370393	0.322277404	-2.423214345	148808	MFSD4A	0.007863531	973	0	0.007863531	1658	-685
206506_s_at	-0.480580847	5.56914076	-2.933109096	0.322277404	-2.423721056	8464	SUPT3H	0.00786822	974	0	0.00786822	1659	-685
210304_at	0.166568305	5.779387008	1.749429376	0.586579097	-4.472521975	5158	PDE6B	0.094614377	5433	11	0.007884531	1660	3773
212961_x_at	0.180379586	9.301899364	2.931957522	0.322366573	-2.425954021	541578	CXorf40B	0.007888916	978	0	0.007888916	1661	-683
203979_at	-0.086506438	6.271461859	-1.283780312	0.707769857	-5.077303602	1593	CYP27A1	0.213010572	9095	26	0.00788928	1662	7433
216718_at	-0.21569543	4.194179423	-2.931470289	0.322376474	-2.426898696	388699	LINC00302	0.007897688	979	0	0.007897688	1663	-684
211176_s_at	-0.170843087	5.240995245	-2.931289219	0.322376474	-2.427249752	5078	PAX4	0.007900951	980	0	0.007900951	1664	-684
227578_at	-0.211212308	6.460698918	-2.93082792	0.322429664	-2.428144073	100128191	TMPO-AS1	0.007909268	981	0	0.007909268	1665	-684
205035_at	-0.064718533	7.322004664	-1.282181595	0.708235199	-5.079118773	9150	CTDP1	0.213560311	9109	26	0.007909641	1666	7443
200701_at	-0.134795472	10.34468874	-1.663553857	0.613112874	-4.594815869	10577	NPC2	0.110848116	5989	13	0.007917723	1667	4322
218452_at	0.104150633	8.229475848	1.46142388	0.665528099	-4.864003035	50485	SMARCAL1	0.158497327	7549	19	0.007924866	1668	5881
224581_s_at	-0.150750658	9.619539159	-2.929931469	0.322429664	-2.42988188	64710	NUCKS1	0.007925455	982	0	0.007925455	1669	-687
220704_at	0.479735945	5.116884464	2.929910008	0.322429664	-2.429923481	10320	IKZF1	0.007925843	983	0	0.007925843	1670	-687
244113_at	-0.210053034	4.036819732	-2.928851253	0.322728846	-2.431975669	3765	KCNJ9	0.007945003	985	0	0.007945003	1671	-686
222292_at	0.284199257	6.315235334	2.295977519	0.449664861	-3.598970399	958	CD40	0.031918598	2618	3	0.00797965	1672	946
1555042_at	-0.137216917	4.250036691	-2.926809502	0.323050657	-2.435932445	56302	TRPV5	0.007982077	986	0	0.007982077	1673	-687
220239_at	-0.156859454	8.052229609	-1.739291712	0.589144387	-4.487193573	55975	KLHL7	0.09641818	5497	11	0.008034848	1674	3823
203311_s_at	0.25154521	9.468791156	2.923558938	0.323050657	-2.442229759	382	ARF6	0.008041443	987	0	0.008041443	1675	-688
238493_at	-0.341292659	6.672859712	-2.92316953	0.323050657	-2.44298399	440515	ZNF506	0.008048583	989	0	0.008048583	1676	-687
222036_s_at	-0.167741838	9.773806206	-2.184307903	0.478869303	-3.789459952	4173	MCM4	0.04025632	3043	4	0.008051264	1677	1366
204340_at	-0.220699812	6.654902717	-2.92270087	0.323050657	-2.443891671	8269	TMEM187	0.008057184	990	0	0.008057184	1678	-688
221219_s_at	0.355466572	7.970909223	2.922445054	0.323050657	-2.444387104	54758	KLHDC4	0.008061883	993	0	0.008061883	1679	-686
219435_at	-0.075913988	7.880814813	-1.141836963	0.746874474	-5.230893145	80169	CTC1	0.266197401	10370	32	0.008066588	1680	8690
224887_at	-0.092006375	7.335789408	-1.833452184	0.566567665	-4.348575266	84572	GNPTG	0.080750105	4883	9	0.008075011	1681	3202
208759_at	0.165542621	8.399822662	2.921506451	0.323050657	-2.446204736	23385	NCSTN	0.008079145	996	0	0.008079145	1682	-686
219463_at	-1.362186487	6.778766684	-2.92139368	0.323050657	-2.446423105	24141	LAMP5	0.008081222	997	0	0.008081222	1683	-686
222092_at	0.204604007	5.190597454	2.921340157	0.323050657	-2.446526746	11099	PTPN21	0.008082207	998	0	0.008082207	1684	-686
212194_s_at	0.195107865	8.357548605	2.921080194	0.323050657	-2.447030125	9777	TM9SF4	0.008086997	999	0	0.008086997	1685	-686
213959_s_at	-0.106852653	4.603189933	-0.976480828	0.792970862	-5.389783868	23322	RPGRIP1L	0.339788037	11901	41	0.008090191	1686	10215
205191_at	-0.209430283	6.440960092	-1.691362874	0.603142716	-4.555711326	6102	RP2	0.105350031	5816	12	0.008103849	1687	4129
1560330_at	-0.086535177	2.817976014	-1.780645533	0.579070887	-4.426958354	65217	PCDH15	0.089240993	5217	10	0.008112818	1688	3529
211126_s_at	-0.305503645	5.929884159	-2.919144215	0.323696226	-2.450778337	1466	CSRP2	0.008122748	1001	0	0.008122748	1689	-688
225675_at	-0.161487796	7.056311286	-2.918084124	0.32424258	-2.452830375	54916	TMEM260	0.008142388	1002	0	0.008142388	1690	-688
210966_x_at	0.133264089	7.888595359	2.916948581	0.324373614	-2.455028166	23367	LARP1	0.008163477	1003	0	0.008163477	1691	-688
227882_at	0.078210248	6.272757451	0.92067387	0.806632299	-5.438345766	79147	FKRP	0.367532215	12431	44	0.008167383	1692	10739
201944_at	0.082910399	9.553700896	1.414996152	0.676965043	-4.921929729	3074	HEXB	0.171525211	7935	20	0.008167867	1693	6242
223747_x_at	-0.075824264	5.321827999	-1.285303264	0.707624324	-5.07557268	51741	WWOX	0.212487904	9078	25	0.008172612	1694	7384
229474_at	0.156189507	5.276263727	2.915816362	0.324739184	-2.457219213	57553	MICAL3	0.008184556	1004	0	0.008184556	1695	-691
205273_s_at	-0.247493883	8.748635258	-2.915085167	0.324765002	-2.458634043	10531	PITRM1	0.008198197	1005	0	0.008198197	1696	-691
235606_at	-0.166461435	3.208252338	-2.914874282	0.324765002	-2.459042072	344595	DUBR	0.008202135	1006	0	0.008202135	1697	-691
209098_s_at	0.248321349	4.404002904	1.28180088	0.708235199	-5.079550753	182	JAG1	0.213691386	9112	25	0.008218899	1698	7414
217539_at	0.179968813	4.507245784	2.91201868	0.325772464	-2.464566143	147339	C18orf25	0.008255641	1010	0	0.008255641	1699	-689
222432_s_at	0.160577882	9.623932749	2.91130525	0.325963155	-2.465945941	57003	CCDC47	0.008269061	1011	0	0.008269061	1700	-689
1557262_at	0.144834259	3.29722128	2.910328767	0.326453178	-2.467834292	102724814	LOC102724814	0.008287462	1012	0	0.008287462	1701	-689
231714_s_at	-0.096904369	8.395528322	-1.562417178	0.63825109	-4.732881096	10717	AP4B1	0.132927363	6736	15	0.00830796	1702	5034
221334_s_at	0.125032165	5.747168569	2.276595744	0.45619569	-3.632424051	50943	FOXP3	0.033241584	2674	3	0.008310396	1703	971
225407_at	-0.266017038	8.641699412	-2.908881115	0.326750025	-2.470633376	4155	MBP	0.008314816	1014	0	0.008314816	1704	-690
219595_at	0.143078388	7.429332618	2.908665169	0.326750025	-2.471050871	7574	ZNF26	0.008318903	1015	0	0.008318903	1705	-690
228190_at	-0.282861685	7.504311113	-2.907986819	0.326800442	-2.472362272	84938	ATG4C	0.008331756	1016	0	0.008331756	1706	-690
237029_at	0.089413728	3.47026589	1.871817107	0.557282599	-4.290622629	3081	HGD	0.075030325	4645	8	0.008336703	1707	2938
1552503_at	-0.093169421	4.719147133	-1.374936384	0.686462656	-4.970687479	80144	FRAS1	0.183444364	8303	21	0.00833838	1708	6595
214727_at	-0.087653275	7.451000086	-1.042529267	0.775830888	-5.328974662	675	BRCA2	0.308856441	11239	36	0.008347471	1709	9530
205743_at	0.151778121	4.815971321	2.906943606	0.32732726	-2.474378813	6769	STAC	0.00835156	1017	0	0.00835156	1710	-693
232234_at	-0.259423485	5.514048382	-2.906430002	0.327475289	-2.475371519	84174	SLA2	0.008361326	1018	0	0.008361326	1711	-693
207591_s_at	-0.067927813	5.213921636	-1.041315795	0.775995864	-5.330124086	8289	ARID1A	0.309406177	11256	36	0.008362329	1712	9544
228439_at	-0.189398179	4.752401926	-2.904944993	0.327880895	-2.478241413	116071	BATF2	0.008389626	1020	0	0.008389626	1713	-693
221550_at	-0.089006952	7.723744478	-1.398962217	0.680268214	-4.941582332	1355	COX15	0.176219248	8087	20	0.008391393	1714	6373
1563511_at	-0.165658666	4.790898599	-2.90462844	0.327880895	-2.478853106	401282	DKFZp451B082	0.00839567	1022	0	0.00839567	1715	-693
207386_at	-0.338261926	4.903397707	-1.630641	0.622041789	-4.640468442	9420	CYP7B1	0.117666968	6210	13	0.008404783	1716	4494
1565684_at	-0.109385648	3.396107156	-2.903015671	0.328158437	-2.481969168	400940	LOC400940	0.008426529	1024	0	0.008426529	1717	-693
214596_at	0.066195419	3.661149039	1.554269298	0.639632564	-4.743714093	1131	CHRM3	0.134855213	6803	15	0.008428451	1718	5085
210620_s_at	0.183903314	7.605116507	2.902836912	0.328158437	-2.482314513	2976	GTF3C2	0.008429956	1026	0	0.008429956	1719	-693
224029_x_at	0.079785643	2.805905067	2.072040379	0.507818491	-3.975191132	11280	SCN11A	0.050587582	3552	5	0.008431264	1720	1832
222952_s_at	-0.330759663	7.508262921	-2.902538393	0.328158437	-2.482891203	51284	TLR7	0.008435682	1027	0	0.008435682	1721	-694
229806_at	-0.136625537	6.155599461	-2.902376546	0.328158437	-2.483203856	54870	QRICH1	0.008438789	1028	0	0.008438789	1722	-694
224630_at	0.281258671	9.742095752	2.901721304	0.328414293	-2.484469576	27248	ERLEC1	0.008451375	1029	0	0.008451375	1723	-694
206352_s_at	-0.054938016	6.913180049	-0.80224891	0.835027499	-5.532647865	5192	PEX10	0.431270247	13619	50	0.008456279	1724	11895
243007_at	-0.150572936	4.545927498	-2.900271204	0.328798105	-2.487270336	91875	TTC5	0.008479293	1030	0	0.008479293	1725	-695
206979_at	0.224401428	4.715910745	2.899561048	0.329096115	-2.488641761	732	C8B	0.008492997	1031	0	0.008492997	1726	-695
212745_s_at	-0.163446604	6.662888046	-1.450200489	0.669107013	-4.878144217	585	BBS4	0.161570846	7636	18	0.008503729	1727	5909
204332_s_at	-0.091224963	8.979154309	-1.029731539	0.777729205	-5.341036554	175	AGA	0.314689037	11384	36	0.008505109	1728	9656
229766_at	-0.177060121	7.648279979	-2.898429717	0.329259079	-2.490826283	353274	ZNF445	0.008514873	1032	0	0.008514873	1729	-697
240070_at	0.784031394	7.864801733	2.898355423	0.329259079	-2.490969729	201633	TIGIT	0.008516312	1033	0	0.008516312	1730	-697
217811_at	0.187094791	11.16826966	2.898124419	0.329259079	-2.491415739	51714	SELENOT	0.008520786	1034	0	0.008520786	1731	-697
218624_s_at	0.141305042	6.977062267	2.897827657	0.329259079	-2.491988693	65996	CENPBD1P1	0.008526537	1035	0	0.008526537	1732	-697
216204_at	0.048370831	5.970511868	1.065161397	0.769648945	-5.307318186	1312	COMT	0.298730175	11017	34	0.008535148	1733	9284
227875_at	-0.200174794	3.238738368	-2.896954832	0.329259079	-2.493673712	90293	KLHL13	0.008543473	1036	0	0.008543473	1734	-698
221949_at	-0.154273887	5.173432585	-2.896889778	0.329259079	-2.493799293	51619	UBE2D4	0.008544737	1037	0	0.008544737	1735	-698
241385_at	0.200387029	4.824837936	1.987326956	0.525341962	-4.11122572	51574	LARP7	0.059897213	4001	6	0.008556745	1736	2265
225082_at	-0.154116461	9.824046078	-2.896155859	0.329259079	-2.495215994	51692	CPSF3	0.008559005	1039	0	0.008559005	1737	-698
219409_at	-0.102393084	7.366601726	-1.331902866	0.697262907	-5.021778127	79753	SNIP1	0.196970995	8663	22	0.008563956	1738	6925
240258_at	0.441564698	5.917030171	2.895279125	0.329366832	-2.496908198	2023	ENO1	0.008576079	1040	0	0.008576079	1739	-699
212454_x_at	0.188019342	10.6305156	2.261007678	0.460926087	-3.659212492	9987	HNRNPDL	0.034341874	2731	3	0.008585469	1740	991
1562640_at	0.135061763	2.884907431	2.89456607	0.329366832	-2.498284339	285943	HOXA-AS2	0.00858999	1041	0	0.00858999	1741	-700
230446_at	-0.548211985	7.03581915	-2.894411895	0.329366832	-2.49858187	101927811	LOC101927811	0.008593	1042	0	0.008593	1742	-700
226188_at	0.401575943	5.870003977	2.894136563	0.329366832	-2.499113195	29094	LGALSL	0.008598379	1043	0	0.008598379	1743	-700
212082_s_at	-0.099775976	12.49215064	-2.893705999	0.329366832	-2.499944045	4637	MYL6	0.008606797	1044	0	0.008606797	1744	-700
226795_at	-0.20078546	8.687798417	-2.893565113	0.329366832	-2.500215899	23143	LRCH1	0.008609554	1045	0	0.008609554	1745	-700
227059_at	0.092804416	3.572071969	1.542150663	0.642470167	-4.75974484	10082	GPC6	0.137765345	6915	15	0.008610334	1746	5169
226441_at	-0.215480418	6.479002883	-2.892042678	0.32960811	-2.503153286	10746	MAP3K2	0.008639391	1047	0	0.008639391	1747	-700
206617_s_at	-0.246749954	5.598109089	-2.581424733	0.385586704	-3.089032038	5973	RENBP	0.017292543	1729	1	0.008646272	1748	-19
239459_s_at	0.137238745	3.243942208	2.059114665	0.509987615	-3.996182457	1588	CYP19A1	0.05191861	3619	5	0.008653102	1749	1870
211732_x_at	-0.246875066	3.483673258	-2.891166395	0.32963528	-2.504843723	3176	HNMT	0.00865661	1048	0	0.00865661	1750	-702
204165_at	-0.781432241	4.76648158	-2.890543299	0.32963528	-2.506045624	8936	WASF1	0.008668874	1049	0	0.008668874	1751	-702
206308_at	-0.312342457	4.93976921	-2.890501647	0.32963528	-2.506125964	1787	TRDMT1	0.008669694	1050	0	0.008669694	1752	-702
1553252_a_at	0.1476658	5.729171563	1.698177751	0.60085711	-4.546054973	254065	BRWD3	0.104038579	5765	11	0.008669882	1753	4012
214856_at	-0.141401284	3.453425946	-2.889749773	0.329969363	-2.507576127	6711	SPTBN1	0.008684516	1051	0	0.008684516	1754	-703
235215_at	-0.06868506	6.711935098	-0.842969443	0.825023743	-5.501579762	2072	ERCC4	0.40861319	13220	46	0.008693898	1755	11465
226083_at	-0.118928042	6.774826872	-1.111185622	0.756599887	-5.262006015	54968	TMEM70	0.278875775	10614	31	0.008714868	1756	8858
221843_s_at	-0.201583096	5.806700317	-2.888053853	0.330588641	-2.510846589	57707	TLDC1	0.008718037	1053	0	0.008718037	1757	-704
210523_at	-0.141566852	3.455243915	-1.909453579	0.546391341	-4.232967733	658	BMPR1B	0.069766719	4407	7	0.00872084	1758	2649
231805_at	0.128950072	3.527944719	2.887397317	0.330588641	-2.512112479	2834	PRLHR	0.008731047	1054	0	0.008731047	1759	-705
209601_at	0.058407238	3.138794289	1.049770412	0.77360077	-5.32209084	51	ACOX1	0.305590393	11164	34	0.008731154	1760	9404
209124_at	-0.165514586	10.15243208	-1.650379032	0.616690709	-4.613172731	4615	MYD88	0.11353651	6071	12	0.008733578	1761	4310
217370_x_at	0.232408154	9.241953773	1.740974075	0.588405628	-4.484763084	2521	FUS	0.09611681	5487	10	0.008737892	1762	3725
228344_s_at	0.069577915	4.085632363	1.533374148	0.64568506	-4.771293394	6926	TBX3	0.13990514	6978	15	0.008744071	1763	5215
222979_s_at	0.247105787	9.390620011	2.885929597	0.331059875	-2.514942053	6836	SURF4	0.008760199	1055	0	0.008760199	1764	-709
240111_at	0.316172258	5.110658758	2.885709273	0.331059875	-2.515366763	22836	RHOBTB3	0.008764583	1056	0	0.008764583	1765	-709
231256_at	-0.162292454	4.150116763	-2.885626007	0.331059875	-2.515527267	727944	LINC01874	0.00876624	1057	0	0.00876624	1766	-709
222853_at	-0.345734189	3.769036159	-1.343940126	0.693956229	-5.007622713	23767	FLRT3	0.193110684	8568	21	0.008777758	1767	6801
227166_at	0.404144043	7.375796656	2.885024427	0.331059875	-2.516686834	202052	DNAJC18	0.008778224	1058	0	0.008778224	1768	-710
203032_s_at	-0.11675188	9.6069948	-1.343836051	0.693972011	-5.007745555	2271	FH	0.193143803	8570	21	0.008779264	1769	6801
225509_at	-0.285161435	6.537636508	-2.884869344	0.331059875	-2.516985747	79685	SAP30L	0.008781316	1059	0	0.008781316	1770	-711
214282_at	0.050404276	2.840528733	1.567367112	0.63768902	-4.72627848	1356	CP	0.131767373	6688	14	0.008784492	1771	4917
1558301_a_at	0.146667945	3.032911844	2.884693247	0.331059875	-2.517325157	374786	EFCAB5	0.008784828	1060	0	0.008784828	1772	-712
205464_at	0.19861676	4.751485909	1.565909517	0.637870696	-4.728224416	6338	SCNN1B	0.132108076	6702	14	0.008807205	1773	4929
218035_s_at	0.207492075	9.017511164	2.883548985	0.331196658	-2.519530417	54502	RBM47	0.008807681	1062	0	0.008807681	1774	-712
240037_at	0.19501937	6.715250931	2.882718606	0.331561696	-2.521130546	150771	ITPRIPL1	0.008824301	1063	0	0.008824301	1775	-712
202688_at	-0.632049108	8.56132646	-2.882458297	0.331561696	-2.521632122	8743	TNFSF10	0.008829517	1064	0	0.008829517	1776	-712
243705_at	0.159393891	6.169720768	1.902764636	0.548907425	-4.243271756	80821	DDHD1	0.070677792	4445	7	0.008834724	1777	2668
1564285_at	-0.133536004	3.152077998	-2.882147274	0.331568154	-2.522231393	164045	HFM1	0.008835753	1065	0	0.008835753	1778	-713
201649_at	-0.161011031	10.95790113	-2.879933982	0.33255333	-2.526495212	9246	UBE2L6	0.008880254	1066	0	0.008880254	1779	-713
219922_s_at	0.200215909	5.757804179	1.899564664	0.550034836	-4.248192459	4054	LTBP3	0.071117331	4458	7	0.008889666	1780	2678
1563376_at	0.164786258	3.197541844	2.879179603	0.332612801	-2.527948213	101929174	LOC101929174	0.00889547	1068	0	0.00889547	1781	-713
1568665_at	0.232833692	4.788755825	2.878575427	0.332612801	-2.529111804	7844	RNF103	0.008907675	1069	0	0.008907675	1782	-713
232294_at	0.176083921	4.738319126	2.878342964	0.332612801	-2.529559484	219347	TMEM254-AS1	0.008912375	1070	0	0.008912375	1783	-713
200710_at	0.150083594	9.757090818	1.836652818	0.565923188	-4.343772533	37	ACADVL	0.080258818	4860	8	0.008917646	1784	3076
222794_x_at	-0.134718796	9.109425079	-1.836118015	0.56606047	-4.344575442	55149	MTPAP	0.080340727	4865	8	0.008926747	1785	3080
209348_s_at	-0.055197186	2.909065813	-1.115601825	0.755308396	-5.257569184	4094	MAF	0.277022392	10568	30	0.008936206	1786	8782
203293_s_at	0.424884	8.925788406	2.877035675	0.332612801	-2.532076821	3998	LMAN1	0.008938851	1071	0	0.008938851	1787	-716
220572_at	0.179815126	4.035324539	2.876576782	0.332612801	-2.53296037	100506282	LOC100506282	0.008948163	1073	0	0.008948163	1788	-715
229555_at	0.157403665	4.92416659	2.876195059	0.332612801	-2.533695295	11227	GALNT5	0.008955915	1074	0	0.008955915	1789	-715
213073_at	-0.153769719	7.550470775	-1.483850834	0.65960329	-4.835484668	23503	ZFYVE26	0.152497853	7386	16	0.008970462	1790	5596
230852_at	0.119624853	5.870394512	1.418517538	0.67572634	-4.917589218	246329	STAC3	0.170507848	7909	18	0.008974097	1791	6118
222787_s_at	0.747387641	6.715393288	2.874305714	0.332612801	-2.537332285	54664	TMEM106B	0.008994383	1077	0	0.008994383	1792	-715
222187_x_at	0.214104123	6.237442121	2.873987634	0.332612801	-2.537944499	10146	G3BP1	0.009000874	1078	0	0.009000874	1793	-715
201541_s_at	-0.144791946	9.94148901	-2.873924484	0.332612801	-2.538066042	10467	ZNHIT1	0.009002164	1079	0	0.009002164	1794	-715
218438_s_at	-0.156982662	10.13948165	-2.873770961	0.332612801	-2.53836152	80306	MED28	0.009005299	1080	0	0.009005299	1795	-715
222606_at	-0.203544566	9.216902773	-2.873560733	0.332612801	-2.538766124	55055	ZWILCH	0.009009594	1081	0	0.009009594	1796	-715
203658_at	0.121062605	8.028630436	1.773764877	0.580769546	-4.437051288	788	SLC25A20	0.090402242	5266	9	0.009040224	1797	3469
201433_s_at	0.062188196	10.5790418	1.064079067	0.769955786	-5.308363295	9791	PTDSS1	0.299208973	11033	32	0.009066939	1798	9235
203133_at	0.146168603	12.2006967	2.87010667	0.333930675	-2.545412202	10952	SEC61B	0.009080442	1082	0	0.009080442	1799	-717
236451_at	-0.489632145	6.68811674	-2.869940421	0.333930675	-2.545732011	100996579	LINC01806	0.009083866	1083	0	0.009083866	1800	-717
203609_s_at	0.125067831	5.415813422	1.322303869	0.699134694	-5.032990217	7915	ALDH5A1	0.200092541	8748	21	0.009095116	1801	6947
220615_s_at	-0.830835655	6.826405653	-2.869360781	0.333930675	-2.546846994	55711	FAR2	0.009095811	1085	0	0.009095811	1802	-717
215945_s_at	-0.152559709	4.110814661	-2.033499589	0.514081794	-4.037533781	23321	TRIM2	0.054649361	3760	5	0.009108227	1803	1957
1554085_at	0.267002217	6.454811312	2.868656768	0.333930675	-2.548201104	317781	DDX51	0.00911034	1086	0	0.00911034	1804	-718
229271_x_at	0.048210449	2.814528057	1.020657518	0.780441721	-5.349507865	1301	COL11A1	0.318871287	11473	34	0.009110608	1805	9668
203104_at	0.09123255	4.74284061	1.76923174	0.581911165	-4.443685414	1436	CSF1R	0.091174397	5291	9	0.00911744	1806	3485
226103_at	-0.716284413	6.225526047	-2.031803803	0.514240095	-4.040259637	91624	NEXN	0.054834595	3769	5	0.009139099	1807	1962
1565693_at	0.13146277	3.222729747	2.866813316	0.333930675	-2.551746227	1841	DTYMK	0.00914849	1089	0	0.00914849	1808	-719
202027_at	0.288466382	7.761387618	2.866634389	0.333930675	-2.552090274	25829	TMEM184B	0.009152201	1090	0	0.009152201	1809	-719
214571_at	-0.117711688	4.339488724	-1.62389443	0.623145469	-4.649741271	2248	FGF3	0.119107456	6264	12	0.009162112	1810	4454
1552721_a_at	0.115950325	2.902335889	2.866031555	0.333930675	-2.553249362	2246	FGF1	0.009164714	1091	0	0.009164714	1811	-720
206678_at	-0.107714703	3.798634196	-1.822058273	0.570247558	-4.365624704	2554	GABRA1	0.082520323	4952	8	0.009168925	1812	3140
231816_s_at	-0.181536578	5.59305749	-2.865762441	0.333930675	-2.553766766	55585	UBE2Q1	0.009170305	1092	0	0.009170305	1813	-721
239282_at	0.15793059	3.467727988	2.229223547	0.469303474	-3.71350539	51134	CEP83	0.036689251	2858	3	0.009172313	1814	1044
1560017_at	0.207534947	3.838815595	2.865328509	0.333930675	-2.554601015	160418	TMTC3	0.009179328	1093	0	0.009179328	1815	-722
212493_s_at	-0.13796376	8.917833953	-2.865298349	0.333930675	-2.554658996	29072	SETD2	0.009179955	1094	0	0.009179955	1816	-722
209474_s_at	0.226758181	10.49760288	1.881066209	0.55538193	-4.276527025	953	ENTPD1	0.073705556	4586	7	0.009213195	1817	2769
224735_at	0.28252746	8.535003361	2.863354245	0.333930675	-2.558395991	220002	CYB561A3	0.009220486	1096	0	0.009220486	1818	-722
238839_at	0.189440262	4.490678527	2.862989132	0.333930675	-2.55909771	5013	OTX1	0.009228117	1097	0	0.009228117	1819	-722
1570065_at	-0.220050924	5.523836475	-2.862785766	0.333930675	-2.559488549	348645	C22orf34	0.00923237	1099	0	0.00923237	1820	-721
238719_at	-0.283434212	6.696761276	-2.862677899	0.333930675	-2.559695848	5515	PPP2CA	0.009234626	1100	0	0.009234626	1821	-721
221223_x_at	-0.148547291	6.648384728	-2.861149174	0.334828861	-2.562633447	1154	CISH	0.009266664	1101	0	0.009266664	1822	-721
213033_s_at	-0.121223163	3.207680527	-2.860887642	0.334828861	-2.563135948	4781	NFIB	0.009272155	1102	0	0.009272155	1823	-721
219684_at	-0.321775158	7.62418775	-2.86061721	0.334828861	-2.56365553	64108	RTP4	0.009277837	1103	0	0.009277837	1824	-721
212934_at	-0.190165493	7.902982567	-2.859425065	0.335293925	-2.565945775	137886	UBXN2B	0.009302923	1104	0	0.009302923	1825	-721
216407_at	0.198414756	6.163406126	2.8593427	0.335293925	-2.566103996	55697	VAC14	0.009304659	1105	0	0.009304659	1826	-721
227374_at	0.082705725	7.791420959	1.573771054	0.636628694	-4.717712416	124454	EARS2	0.130279125	6629	13	0.009305652	1827	4802
222385_x_at	0.333893347	10.0151185	2.859131009	0.335293925	-2.566510636	29927	SEC61A1	0.009309121	1106	0	0.009309121	1828	-722
240147_at	-0.206470728	6.913015197	-2.858515274	0.335360745	-2.567693343	84310	C7orf50	0.009322111	1107	0	0.009322111	1829	-722
209652_s_at	-0.201856596	5.085905881	-2.85846165	0.335360745	-2.567796339	5228	PGF	0.009323243	1108	0	0.009323243	1830	-722
1559871_s_at	-0.127640685	4.012908892	-2.858157136	0.335371455	-2.568381211	100129129	LOC100129129	0.009329675	1109	0	0.009329675	1831	-722
210189_at	0.137613698	5.253582246	2.856773494	0.335458779	-2.571038436	3305	HSPA1L	0.009358952	1110	0	0.009358952	1832	-722
206484_s_at	-0.178975953	4.984343344	-2.856707477	0.335458779	-2.571165205	7512	XPNPEP2	0.009360351	1111	0	0.009360351	1833	-722
230327_at	0.167390199	5.645807691	2.855691245	0.335458779	-2.573116504	730098	LOC730098	0.009381913	1113	0	0.009381913	1834	-721
243807_at	0.151225141	5.77665278	2.855000897	0.335458779	-2.57444191	135112	NCOA7	0.009396588	1115	0	0.009396588	1835	-720
217788_s_at	-0.265866556	8.845724247	-2.854620224	0.335458779	-2.575172715	2590	GALNT2	0.009404689	1116	0	0.009404689	1836	-720
213935_at	-0.120080659	4.59123719	-1.653585682	0.615842798	-4.608714902	51099	ABHD5	0.112877158	6050	11	0.00940643	1837	4213
1563505_at	0.203954128	4.731175797	2.854376096	0.335458779	-2.575641364	80824	DUSP16	0.009409888	1117	0	0.009409888	1838	-721
204273_at	0.055064404	2.752876709	1.390298446	0.6828037	-4.952125317	1910	EDNRB	0.178798012	8161	18	0.009410422	1839	6322
212977_at	-1.022229793	7.029659132	-2.854027794	0.335458779	-2.576309969	57007	ACKR3	0.00941731	1118	0	0.00941731	1840	-722
216480_x_at	0.175230866	3.86899858	2.853978095	0.335458779	-2.576405369	8028	MLLT10	0.00941837	1119	0	0.00941837	1841	-722
226498_at	-0.466431608	4.797073669	-2.85342014	0.335458779	-2.577476355	2321	FLT1	0.009430272	1120	0	0.009430272	1842	-722
206030_at	-0.288205715	3.664544482	-1.388316189	0.683158444	-4.954530002	443	ASPA	0.179392238	8184	18	0.009441697	1843	6341
212052_s_at	0.185962032	7.864253931	2.852346274	0.336056481	-2.579537395	23061	TBC1D9B	0.009453221	1121	0	0.009453221	1844	-723
236911_at	-0.129440445	3.093692077	-2.851971115	0.336109732	-2.580257356	57494	RIMKLB	0.009461251	1122	0	0.009461251	1845	-723
1558785_a_at	0.18962977	4.951771151	2.851331363	0.336109732	-2.581485011	8490	RGS5	0.009474959	1123	0	0.009474959	1846	-723
225737_s_at	-0.198351122	8.068691914	-2.851043241	0.336109732	-2.582037868	26263	FBXO22	0.009481139	1124	0	0.009481139	1847	-723
204264_at	-0.075214724	7.906952732	-1.075824398	0.767204409	-5.296971391	1376	CPT2	0.294042403	10915	30	0.009485239	1848	9067
220407_s_at	-0.088739906	3.904244969	-1.696412438	0.601660575	-4.548559094	7042	TGFB2	0.104376955	5776	10	0.009488814	1849	3927
241856_at	0.088321364	3.139187755	1.562692814	0.63825109	-4.732513856	50939	IMPG2	0.132862548	6733	13	0.009490182	1850	4883
225798_at	-0.187529259	3.744238118	-2.850129062	0.336109732	-2.583791882	221895	JAZF1	0.009500772	1125	0	0.009500772	1851	-726
205222_at	0.286942595	4.829814946	2.103060661	0.500722027	-3.924477661	1962	EHHADH	0.047517399	3399	4	0.00950348	1852	1547
244270_at	0.173914174	3.652354364	2.849471245	0.336109732	-2.585053885	102723809	LOC102723809	0.009514924	1126	0	0.009514924	1853	-727
202446_s_at	-0.623211044	10.39031032	-2.84934324	0.336109732	-2.585299446	5359	PLSCR1	0.00951768	1127	0	0.00951768	1854	-727
239040_at	0.180460821	4.12524705	2.848841615	0.336109732	-2.586261706	3184	HNRNPD	0.009528488	1128	0	0.009528488	1855	-727
232133_at	-0.095864125	5.134764453	-1.35167706	0.692338181	-4.99846857	81794	ADAMTS10	0.190661075	8502	19	0.009533054	1856	6646
1569709_at	-0.094995289	3.942539425	-1.645722725	0.618184525	-4.619634255	23334	SZT2	0.114499724	6100	11	0.009541644	1857	4243
210145_at	-0.82540056	5.644172218	-2.84778409	0.3366976	-2.588290131	5321	PLA2G4A	0.009551312	1129	0	0.009551312	1858	-729
223222_at	0.092420579	8.773171046	1.115265047	0.755386688	-5.257908081	60386	SLC25A19	0.277163412	10571	28	0.009557359	1859	8712
1569536_at	0.104480895	5.824050641	1.743793369	0.587964868	-4.480686256	55640	FLVCR2	0.095613589	5466	9	0.009561359	1860	3606
203503_s_at	0.05060726	6.800472936	0.753874274	0.848271562	-5.567680152	5195	PEX14	0.459178877	14056	47	0.009566227	1861	12195
236183_at	-0.085510332	5.350202085	-1.379041018	0.685435573	-4.965744374	1778	DYNC1H1	0.182193602	8265	18	0.009589137	1862	6403
233705_at	0.202613797	3.643586664	2.845809678	0.337551765	-2.59207644	11252	PACSIN2	0.009594064	1130	0	0.009594064	1863	-733
212228_s_at	0.098283128	9.213614664	1.64230498	0.619155479	-4.624368282	57017	COQ9	0.115211102	6124	11	0.009600925	1864	4260
201089_at	0.048504957	9.283972826	1.067251543	0.769314181	-5.305297244	526	ATP6V1B2	0.297807095	11001	30	0.00960668	1865	9136
219483_s_at	-0.053300057	6.646745899	-1.003887365	0.785054315	-5.36498657	64840	PORCN	0.326702968	11627	33	0.009608911	1866	9761
1555057_at	0.06761931	3.290200866	1.022559362	0.780018825	-5.347737922	4724	NDUFS4	0.317991504	11450	32	0.009636106	1867	9583
216533_at	-0.056187944	2.853628026	-1.257851047	0.715201967	-5.106507196	5095	PCCA	0.222062568	9314	22	0.009654894	1868	7446
235937_at	-0.090343558	3.815953578	-1.179536812	0.737630879	-5.191612977	100506658	OCLN	0.251193072	10013	25	0.009661272	1869	8144
205780_at	0.663174684	7.960030892	2.841450958	0.340238309	-2.600431505	638	BIK	0.009689091	1131	0	0.009689091	1870	-739
216264_s_at	-0.076222585	5.077377246	-1.592224434	0.631448927	-4.69287823	3913	LAMB2	0.126068638	6487	12	0.009697588	1871	4616
1563608_a_at	-0.104773956	4.426447736	-1.404434763	0.678891159	-4.93489521	57582	KCNT1	0.174605715	8042	17	0.009700318	1872	6170
223716_s_at	0.108084101	10.90947864	2.840176365	0.341001041	-2.602873786	9406	ZRANB2	0.009717048	1132	0	0.009717048	1873	-741
234671_at	0.159552159	4.155627265	2.839531966	0.341253584	-2.604108371	85291	KRTAP4-2	0.009731212	1133	0	0.009731212	1874	-741
218581_at	0.203785073	8.123746782	2.838751805	0.341253584	-2.605602915	63874	ABHD4	0.009748386	1134	0	0.009748386	1875	-741
201129_at	-0.13785718	8.941860472	-2.838714389	0.341253584	-2.605674587	6432	SRSF7	0.009749211	1135	0	0.009749211	1876	-741
223686_at	-0.16151171	7.026415	-1.732704223	0.591118982	-4.496693958	27010	TPK1	0.097606031	5538	9	0.009760603	1877	3661
221238_at	-0.184214436	4.922607638	-2.838102874	0.341288542	-2.606845941	79366	HMGN5	0.009762694	1136	0	0.009762694	1878	-742
230015_at	-0.110019631	4.798105203	-1.588274238	0.632465005	-4.698213059	768206	PRCD	0.126960275	6515	12	0.009766175	1879	4636
204932_at	-0.184452182	3.154648882	-1.588157622	0.632465005	-4.698370398	4982	TNFRSF11B	0.126986677	6518	12	0.009768206	1880	4638
228236_at	-0.061655975	5.476577962	-1.100477445	0.759341935	-5.272699792	113278	SLC52A3	0.283407247	10710	28	0.009772664	1881	8829
232081_at	0.19213668	3.92680314	2.83721978	0.341533568	-2.608537327	9619	ABCG1	0.009782196	1137	0	0.009782196	1882	-745
234351_x_at	0.106173766	5.120034678	1.077086706	0.767040104	-5.295740455	7227	TRPS1	0.293490973	10900	29	0.009783032	1883	9017
242711_x_at	-0.080081953	5.589976063	-0.990533376	0.788980544	-5.377146725	57697	FANCM	0.333034346	11759	33	0.009795128	1884	9875
231372_at	0.164046833	4.324772516	2.836113464	0.342027277	-2.610655959	153328	SLC25A48	0.00980668	1138	0	0.00980668	1885	-747
208882_s_at	-0.172947113	9.609144554	-2.835380671	0.342027277	-2.612059105	51366	UBR5	0.00982293	1139	0	0.00982293	1886	-747
227807_at	-0.175970756	6.71345692	-2.835169626	0.342027277	-2.612463186	83666	PARP9	0.009827615	1140	0	0.009827615	1887	-747
238765_at	-0.256453975	5.677563245	-2.834652639	0.342209158	-2.613452994	9550	ATP6V1G1	0.0098391	1141	0	0.0098391	1888	-747
202850_at	-0.081984918	9.016107591	-1.218680814	0.727585701	-5.149660942	5825	ABCD3	0.236292678	9636	23	0.009845528	1889	7747
218608_at	-0.08924534	6.60401302	-1.726670289	0.592784802	-4.505372923	23400	ATP13A2	0.098705038	5582	9	0.009870504	1890	3692
225055_at	0.48216502	4.795218518	2.833104317	0.342412694	-2.616416945	100499466	LINC00674	0.009873573	1142	0	0.009873573	1891	-749
206580_s_at	0.123411943	5.143963378	1.27122773	0.711103725	-5.091504294	30008	EFEMP2	0.217356478	9210	21	0.00987984	1892	7318
217404_s_at	-0.040908846	3.893679766	-0.442660645	0.920851764	-5.74292415	1280	COL2A1	0.662474317	16784	66	0.009887676	1893	14891
202113_s_at	-0.229567727	10.31396678	-2.832146206	0.342412694	-2.618250737	6643	SNX2	0.009894963	1143	0	0.009894963	1894	-751
203480_s_at	-0.143757685	7.657530606	-2.831171564	0.342412694	-2.62011592	54726	OTUD4	0.009916767	1144	0	0.009916767	1895	-751
213249_at	-0.122558219	4.504424481	-2.830895912	0.342412694	-2.620643391	23194	FBXL7	0.009922942	1145	0	0.009922942	1896	-751
238432_at	0.190946596	5.863658819	2.830744668	0.342412694	-2.620932794	649446	DLGAP1-AS1	0.009926332	1146	0	0.009926332	1897	-751
231995_at	-0.210675852	7.219068511	-2.830738892	0.342412694	-2.620943847	79886	CAAP1	0.009926461	1147	0	0.009926461	1898	-751
1564307_a_at	0.067935017	3.565552355	1.212419524	0.72949958	-5.156450603	144568	A2ML1	0.238630087	9700	23	0.00994292	1899	7801
226542_at	-0.281222887	5.442029756	-2.82928833	0.343106394	-2.62371917	11237	RNF24	0.009959028	1149	0	0.009959028	1900	-751
216880_at	-0.300614606	5.093255228	-2.828038037	0.343194595	-2.626110876	5890	RAD51B	0.00998718	1150	0	0.00998718	1901	-751
208919_s_at	-0.144481592	8.469317311	-2.827039759	0.343194595	-2.6280202	65220	NADK	0.010009712	1151	0	0.010009712	1902	-751
236681_at	-0.105025855	5.095979121	-1.666998205	0.612077271	-4.589998732	3239	HOXD13	0.110154221	5969	10	0.01001402	1903	4066
209028_s_at	-0.208737458	9.217138442	-2.826331073	0.343194595	-2.629375483	10006	ABI1	0.010025737	1152	0	0.010025737	1904	-752
219558_at	0.379382841	7.809161606	2.826043725	0.343194595	-2.629924965	79572	ATP13A3	0.010032241	1153	0	0.010032241	1905	-752
209398_at	-0.860528541	11.01924571	-2.825806304	0.343194595	-2.63037896	3006	HIST1H1C	0.010037619	1154	0	0.010037619	1906	-752
205840_x_at	-0.092219489	4.889053746	-2.075966348	0.506945409	-3.968798935	2688	GH1	0.05018941	3534	4	0.010037882	1907	1627
205526_s_at	-0.15243537	8.403927422	-2.825560507	0.343194595	-2.630848953	11104	KATNA1	0.010043189	1155	0	0.010043189	1908	-753
203445_s_at	-0.210960838	8.825900452	-2.824377417	0.343539347	-2.633110942	10106	CTDSP2	0.01007004	1156	0	0.01007004	1909	-753
201000_at	0.081652073	10.43464492	1.348241296	0.693012097	-5.002539053	16	AARS	0.191745839	8534	18	0.010091886	1910	6624
232314_at	0.124273143	2.953387141	2.823285521	0.343942818	-2.635198242	9650	MTFR1	0.010094883	1157	0	0.010094883	1911	-754
AFFX-HSAC07/X00351_5_at	0.029902708	13.95399921	0.66208417	0.870583241	-5.628475177	60	ACTB	0.515018079	14898	50	0.010098394	1912	12986
200695_at	0.099276161	9.766935213	1.662156381	0.613806566	-4.5967682	5518	PPP2R1A	0.111130703	5999	10	0.010102791	1913	4086
201070_x_at	0.247338606	9.274694174	2.822936807	0.343942818	-2.635864786	23451	SF3B1	0.010102829	1158	0	0.010102829	1914	-756
205094_at	0.052439937	7.054447878	0.693314527	0.863159561	-5.608631931	5193	PEX12	0.495604355	14619	48	0.010114375	1915	12704
227305_s_at	-0.135378874	9.164461949	-2.82221957	0.343965481	-2.637235635	140775	SMCR8	0.010119191	1159	0	0.010119191	1916	-757
204484_at	-0.191174498	9.101778722	-2.821731667	0.343965481	-2.638168083	5287	PIK3C2B	0.010130336	1160	0	0.010130336	1917	-757
212948_at	0.121605139	6.618268933	2.821489477	0.343965481	-2.638630917	23125	CAMTA2	0.010135873	1161	0	0.010135873	1918	-757
209651_at	-0.604106156	4.235066064	-2.821067423	0.343965481	-2.639437439	7041	TGFB1I1	0.010145528	1162	0	0.010145528	1919	-757
1554624_a_at	0.116025542	3.242693134	2.820734455	0.343965481	-2.640073688	10326	SIRPB1	0.010153151	1163	0	0.010153151	1920	-757
206587_at	-0.223236513	5.963256624	-2.820705124	0.343965481	-2.640129733	10693	CCT6B	0.010153823	1164	0	0.010153823	1921	-757
221816_s_at	-0.173764916	10.41619115	-2.819695695	0.344322898	-2.642058407	51131	PHF11	0.010176969	1165	0	0.010176969	1922	-757
201303_at	0.08464858	10.40384648	1.343065564	0.694050019	-5.008654732	9775	EIF4A3	0.193389133	8575	18	0.010178375	1923	6652
202777_at	-0.056920845	10.06058779	-1.026491309	0.779008573	-5.344069289	8036	SHOC2	0.316178016	11409	30	0.010199291	1924	9485
243440_at	-0.151247164	4.814657595	-2.818007057	0.344426786	-2.645284203	100506108	SIX3-AS1	0.010215802	1166	0	0.010215802	1925	-759
209104_s_at	-0.070859536	11.64224354	-1.277864139	0.70937731	-5.084011236	55651	NHP2	0.215050404	9151	20	0.010240495	1926	7225
214347_s_at	-0.076004316	5.240023169	-1.4794206	0.660616956	-4.841145656	1644	DDC	0.153668099	7420	14	0.01024454	1927	5493
206194_at	0.310824325	6.82647603	2.816498734	0.344426786	-2.648164897	3221	HOXC4	0.010250608	1170	0	0.010250608	1928	-758
216250_s_at	0.185090697	11.43444399	2.816329191	0.344426786	-2.648488663	9404	LPXN	0.010254527	1171	0	0.010254527	1929	-758
213340_s_at	-0.161600027	7.399602132	-2.81552651	0.344426786	-2.650021389	57212	TP73-AS1	0.010273102	1172	0	0.010273102	1930	-758
204859_s_at	-0.216068339	8.37938391	-2.815300397	0.344426786	-2.650453123	317	APAF1	0.010278341	1173	0	0.010278341	1931	-758
220554_at	-0.167063992	4.465006384	-2.815281104	0.344426786	-2.65048996	10864	SLC22A7	0.010278788	1174	0	0.010278788	1932	-758
233811_at	-0.101292161	3.798953869	-1.368734833	0.688215146	-4.978132855	54453	RIN2	0.185347014	8359	17	0.010297056	1933	6426
221452_s_at	-0.125213889	10.75938544	-2.814186865	0.344426786	-2.652579067	81853	TMEM14B	0.010304175	1176	0	0.010304175	1934	-758
225826_at	-0.125786125	8.768711057	-1.651250408	0.616313025	-4.611962002	326625	MMAB	0.113357016	6067	10	0.010305183	1935	4132
224708_at	0.151299988	8.243885917	2.813941451	0.344426786	-2.653047564	90231	KIAA2013	0.010309877	1177	0	0.010309877	1936	-759
209173_at	-0.154781019	3.897397074	-2.813538835	0.344426786	-2.653816127	10551	AGR2	0.010319238	1178	0	0.010319238	1937	-759
228873_at	0.230996726	4.430490407	2.813510825	0.344426786	-2.653869592	169044	COL22A1	0.01031989	1180	0	0.01031989	1938	-758
223451_s_at	0.890909139	7.217156018	2.813294241	0.344426786	-2.654283015	51192	CKLF	0.010324929	1181	0	0.010324929	1939	-758
209017_s_at	0.079704795	9.49397861	1.039545075	0.775995864	-5.331799196	9361	LONP1	0.310209603	11281	29	0.01034032	1940	9341
214594_x_at	0.248848988	7.075830912	1.968785038	0.53039112	-4.140506574	5205	ATP8B1	0.062127663	4104	5	0.010354611	1941	2163
229520_s_at	0.549565697	6.633568829	2.811914287	0.344473104	-2.656916811	55668	GPATCH2L	0.010357092	1183	0	0.010357092	1942	-759
239410_at	-0.24974117	5.010683287	-2.811883124	0.344473104	-2.656976285	3099	HK2	0.01035782	1184	0	0.01035782	1943	-759
222747_s_at	-0.374501027	4.234515775	-2.810403264	0.344582527	-2.659800178	6322	SCML1	0.010392419	1185	0	0.010392419	1944	-759
225117_at	-0.029558632	9.21925952	-0.637608997	0.876213614	-5.643414773	284058	KANSL1	0.530523957	15121	50	0.010402431	1945	13176
222581_at	0.11340728	8.466919748	1.645460877	0.618184525	-4.61999721	9213	XPR1	0.114554094	6102	10	0.010414009	1946	4156
215856_at	-0.187759287	5.943859932	-2.809190102	0.344582527	-2.662114714	284266	SIGLEC15	0.010420866	1186	0	0.010420866	1947	-761
206150_at	0.256471983	10.57200442	2.305693718	0.447967206	-3.582139801	939	CD27	0.031273723	2585	2	0.010424574	1948	637
1554310_a_at	0.242528931	5.633928974	2.809002334	0.344582527	-2.662472912	8672	EIF4G3	0.010425275	1187	0	0.010425275	1949	-762
209765_at	0.735940289	7.995105724	2.808703696	0.344582527	-2.663042593	8728	ADAM19	0.010432292	1188	0	0.010432292	1950	-762
1560424_at	0.119951256	2.860767842	2.808166393	0.344582527	-2.66406749	105376037	LOC105376037	0.010444928	1191	0	0.010444928	1951	-760
1558875_at	0.178465327	5.727608342	2.807368222	0.344582527	-2.665589844	6720	SREBF1	0.010463725	1192	0	0.010463725	1952	-760
217833_at	-0.161816852	9.809365057	-2.806978587	0.344582527	-2.666332932	10492	SYNCRIP	0.010472913	1193	0	0.010472913	1953	-760
244243_at	0.198305633	4.030513354	2.806959875	0.344582527	-2.666368617	642633	FAM230B	0.010473354	1194	0	0.010473354	1954	-760
226628_at	0.21865512	7.009419443	2.80674217	0.344582527	-2.666783791	57187	THOC2	0.010478491	1195	0	0.010478491	1955	-760
225438_at	-0.247274431	5.156348148	-2.806642034	0.344582527	-2.666974752	84955	NUDCD1	0.010480855	1196	0	0.010480855	1956	-760
200783_s_at	-0.220720723	9.228655314	-2.80570474	0.344722884	-2.668762049	3925	STMN1	0.010503004	1197	0	0.010503004	1957	-760
209318_x_at	0.359722573	7.978246182	2.805637457	0.344722884	-2.66889034	5325	PLAGL1	0.010504596	1198	0	0.010504596	1958	-760
238447_at	-0.471612603	3.433564247	-2.80524915	0.344722884	-2.669630714	27303	RBMS3	0.010513786	1199	0	0.010513786	1959	-760
204144_s_at	-0.169729331	5.933538037	-2.804880123	0.344722884	-2.670334288	9091	PIGQ	0.010522528	1200	0	0.010522528	1960	-760
221959_at	-0.448208434	4.515736631	-2.804628248	0.344722884	-2.670814484	90362	FAM110B	0.010528498	1201	0	0.010528498	1961	-760
214540_at	-0.462706325	3.992819195	-2.804455752	0.344722884	-2.671143334	8348	HIST1H2BO	0.010532589	1202	0	0.010532589	1962	-760
208413_at	0.07951078	3.35423526	1.50272074	0.654320213	-4.811222113	5915	RARB	0.147594535	7244	13	0.010542467	1963	5281
1561276_at	0.124889747	3.093848289	2.803980026	0.344788585	-2.67205023	80005	DOCK5	0.010543878	1204	0	0.010543878	1964	-760
214652_at	-0.143268007	3.116968501	-2.803326893	0.345089633	-2.67329522	1812	DRD1	0.010559396	1205	0	0.010559396	1965	-760
209514_s_at	0.343114945	9.592515375	1.87918139	0.555740158	-4.279403365	5873	RAB27A	0.073973849	4599	6	0.010567693	1966	2633
225972_at	-0.187486814	6.338971119	-2.802594199	0.345452906	-2.674691731	169200	TMEM64	0.01057683	1206	0	0.01057683	1967	-761
204116_at	0.182498568	10.4334167	2.04943562	0.511176191	-4.01184654	3561	IL2RG	0.052935769	3673	4	0.010587154	1968	1705
201914_s_at	0.136792539	8.476215341	1.878078334	0.555740158	-4.281085771	11231	SEC63	0.074131259	4607	6	0.01059018	1969	2638
205283_at	0.055765248	6.633124553	0.707068532	0.860411988	-5.599616675	2218	FKTN	0.487188927	14476	45	0.010591064	1970	12506
206669_at	-0.203132509	4.531071508	-1.587139673	0.632465005	-4.699743433	2571	GAD1	0.127217339	6527	11	0.010601445	1971	4556
233308_at	0.20896887	4.63252181	2.801332157	0.346068129	-2.677096831	1315	COPB1	0.010606924	1207	0	0.010606924	1972	-765
222769_at	-0.189493763	6.500267656	-2.801273461	0.346068129	-2.677208678	64779	MTHFSD	0.010608325	1208	0	0.010608325	1973	-765
228762_at	-0.110457711	5.77808937	-1.317204093	0.700318328	-5.038919468	3955	LFNG	0.201766638	8788	18	0.010619297	1974	6814
212101_at	0.172390303	7.770291103	2.800657193	0.346333945	-2.678382946	23633	KPNA6	0.010623052	1209	0	0.010623052	1975	-766
215383_x_at	0.153882664	7.876961079	1.539464927	0.643315531	-4.763284328	51324	SPG21	0.138417264	6935	12	0.010647482	1976	4959
228734_at	-0.276400287	4.862978673	-2.799543045	0.346629442	-2.680505634	7336	UBE2V2	0.010649726	1210	0	0.010649726	1977	-767
224799_at	0.225740081	8.993331615	2.799337857	0.346629442	-2.680896525	54602	NDFIP2	0.010654645	1211	0	0.010654645	1978	-767
227349_at	0.179068994	7.266834796	1.582983403	0.633747396	-4.705342488	3070	HELLS	0.128162752	6553	11	0.010680229	1979	4574
1553415_at	0.100910333	2.890788623	2.483872379	0.410259715	-3.2667423	246213	SLC17A8	0.02138528	1994	1	0.01069264	1980	14
203990_s_at	0.176628021	6.099081979	0.846852295	0.824430559	-5.498542513	7403	KDM6A	0.406493066	13172	37	0.010697186	1981	11191
226963_at	-0.133327756	9.859302966	-2.797378705	0.347085438	-2.684628191	91408	BTF3L4	0.010701724	1212	0	0.010701724	1982	-770
220416_at	0.155905995	3.08723167	2.797338696	0.347085438	-2.684704385	79895	ATP8B4	0.010702687	1213	0	0.010702687	1983	-770
236359_at	-0.115569266	3.373696844	-2.79732608	0.347085438	-2.684728414	6330	SCN4B	0.010702991	1214	0	0.010702991	1984	-770
239615_at	0.085150559	4.985337573	1.682277214	0.606184908	-4.568540479	6584	SLC22A5	0.107120306	5875	9	0.010712031	1985	3890
224543_at	0.131608546	5.481190103	2.795356305	0.347905759	-2.688479223	79987	SVEP1	0.010750531	1215	0	0.010750531	1986	-771
209485_s_at	-0.147011669	3.859523777	-2.795354272	0.347905759	-2.688483093	114876	OSBPL1A	0.01075058	1216	0	0.01075058	1987	-771
206736_x_at	0.146017685	4.329617555	2.041555646	0.512954871	-4.0245643	1137	CHRNA4	0.053776997	3719	4	0.010755399	1988	1731
223650_s_at	0.178150234	8.543623923	2.794464751	0.348088249	-2.690176552	29982	NRBF2	0.010772114	1217	0	0.010772114	1989	-772
210976_s_at	-0.131369038	10.05664793	-2.149913046	0.488892105	-3.846998052	5213	PFKM	0.043197764	3199	3	0.010799441	1990	1209
201241_at	0.182118235	10.47141704	2.793312178	0.348368614	-2.692370485	1653	DDX1	0.010800077	1218	0	0.010800077	1991	-773
219062_s_at	-0.249816265	7.777029624	-2.793283691	0.348368614	-2.692424704	54877	ZCCHC2	0.010800769	1219	0	0.010800769	1992	-773
211404_s_at	0.386672532	6.874434921	2.793057025	0.348368614	-2.69285612	334	APLP2	0.010806277	1220	0	0.010806277	1993	-773
213532_at	-0.132193559	7.929384125	-2.478738346	0.412091007	-3.276000959	6868	ADAM17	0.021623943	2009	1	0.010811972	1994	15
210411_s_at	-0.091445668	4.36045553	-1.732913411	0.591018933	-4.496392674	2904	GRIN2B	0.097568119	5537	8	0.010840902	1995	3542
208499_s_at	0.336094916	7.401904268	1.795681106	0.575852532	-4.404806121	5611	DNAJC3	0.086748162	5130	7	0.01084352	1996	3134
225697_at	0.200059337	7.424677883	2.791374067	0.348397444	-2.696058867	51755	CDK12	0.010847254	1222	0	0.010847254	1997	-775
224065_at	0.243959443	6.035327744	2.791318963	0.348397444	-2.696163719	28996	HIPK2	0.010848598	1223	0	0.010848598	1998	-775
217874_at	-0.061540153	10.8734739	-1.371488209	0.687946672	-4.974830662	8802	SUCLG1	0.18450035	8327	16	0.010852962	1999	6328
[truncated: 18,192 more rows]
