# Supplementary material for: HPO-Shuffle: an associated gene prioritization strategy and its application in drug repurposing for the treatment of canine epilepsy
Source: Biosci Rep. 2019 Sep 6;39(9):BSR20191247. doi: 10.1042/BSR20191247 (PMC6732366; doi:10.1042/BSR20191247)
Supplement: Supplementary file 1 [file bsr20191247_Supp1.zip › GWAS+HPO LIST.csv]

gene	p_value	HPO_Freq	Rank_1	New_Pvalue	Rank_2	Rank1-Rank2
DNA2	2.30E-08	13	5	1.64E-09	1	4
HK1	2.44E-08	6	8	3.49E-09	2	6
MYPN	2.17E-08	5	4	3.62E-09	3	1
CTNNA3	2.17E-08	0	1	2.17E-08	4	-3
LRRTM3	2.17E-08	0	2	2.17E-08	5	-3
DNAJC12	2.17E-08	0	3	2.17E-08	6	-3
TET1	2.30E-08	0	6	2.30E-08	7	-1
DDX50	2.44E-08	0	7	2.44E-08	8	-1
ANK3	7.86E-07	7	17	9.83E-08	9	8
DISC1	1.20E-07	0	9	1.20E-07	10	-1
FAM89A	1.20E-07	0	10	1.20E-07	11	-1
GALNT2	1.95E-07	0	11	1.95E-07	12	-1
URB2	1.95E-07	0	12	1.95E-07	13	-1
LOC106558667	1.95E-07	0	13	1.95E-07	14	-1
LOC102152969	1.95E-07	0	14	1.95E-07	15	-1
RAB4A	1.95E-07	0	15	1.95E-07	16	-1
LOC106558700	4.31E-07	0	16	4.31E-07	17	-1
PHYHIPL	8.99E-07	0	18	8.99E-07	18	0
FAM13C	8.99E-07	0	19	8.99E-07	19	0
UBE2D1	2.19E-06	0	20	2.19E-06	20	0
BICC1	2.19E-06	0	21	2.19E-06	21	0
USH2A	0.000139707	16	28	8.22E-06	22	6
ISPD	0.000622276	26	66	2.30E-05	23	43
NBAS	0.000707867	20	75	3.37E-05	24	51
LAMA2	0.000579001	8	62	6.43E-05	25	37
HR	0.000522268	6	58	7.46E-05	26	32
HIPK3	9.43E-05	0	22	9.43E-05	27	-5
TMEM65	9.53E-05	0	23	9.53E-05	28	-5
ITK	0.000644951	5	67	1.07E-04	29	38
SGCD	0.000644951	5	69	1.07E-04	30	39
TACR2	0.000108915	0	24	1.09E-04	31	-7
WT1	0.003440646	25	213	1.32E-04	32	181
CNTNAP5	0.000138054	0	25	1.38E-04	33	-8
YEATS4	0.000139163	0	26	1.39E-04	34	-8
BEST3	0.000139163	0	27	1.39E-04	35	-8
ADK	0.001981989	13	135	1.42E-04	36	99
TPK1	0.001470439	9	115	1.47E-04	37	78
FABP5	0.000150419	0	29	1.50E-04	38	-9
SLC16A9	0.00015069	0	30	1.51E-04	39	-9
EPG5	0.00457171	28	242	1.58E-04	40	202
PDE4D	0.004857616	29	253	1.62E-04	41	212
KAT6B	0.008983935	53	368	1.66E-04	42	326
MBD5	0.008486752	42	353	1.97E-04	43	310
MKKS	0.005225699	25	264	2.01E-04	44	220
PEBP4	0.000211371	0	31	2.11E-04	45	-14
SLC39A14	0.000215653	0	32	2.16E-04	46	-14
EZH2	0.009192189	41	377	2.19E-04	47	330
C15H4orf51	0.000225939	0	33	2.26E-04	48	-15
XYLT1	0.005536499	22	274	2.41E-04	49	225
KIAA1549L	0.000245211	0	34	2.45E-04	50	-16
JAG1	0.006483529	25	296	2.49E-04	51	245
NSD1	0.013400669	51	497	2.58E-04	52	445
CDH23	0.002838624	10	182	2.58E-04	53	129
NCOA7	0.000260554	0	35	2.61E-04	54	-19
SEMA3A	0.004971688	18	256	2.62E-04	55	201
LRIG2	0.002121977	7	140	2.65E-04	56	84
CDYL2	0.000270571	0	36	2.71E-04	57	-21
TSTD2	0.000278424	0	37	2.78E-04	58	-21
ZNF704	0.000292403	0	38	2.92E-04	59	-21
GRIN2A	0.003067106	8	189	3.41E-04	60	129
ABAT	0.003067106	8	191	3.41E-04	61	130
LOC102154218	0.000341405	0	39	3.41E-04	62	-23
CMIP	0.000359979	0	40	3.60E-04	63	-23
AGR2	0.000363388	0	41	3.63E-04	64	-23
PAG1	0.000378823	0	42	3.79E-04	65	-23
CD44	0.000391506	0	43	3.92E-04	66	-23
APIP	0.000391506	0	44	3.92E-04	67	-23
EHF	0.000391506	0	45	3.92E-04	68	-23
CAT	0.000391506	0	46	3.92E-04	69	-23
ABTB2	0.000391506	0	47	3.92E-04	70	-23
LOC102154259	0.000391506	0	48	3.92E-04	71	-23
CNTNAP2	0.003570158	8	214	3.97E-04	72	142
FGFR2	0.037143449	87	1089	4.22E-04	73	1016
CENPN	0.000451382	0	49	4.51E-04	74	-25
HDAC9	0.000453922	0	50	4.54E-04	75	-25
DSG4	0.001423955	2	112	4.75E-04	76	36
FAM65B	0.000475586	0	51	4.76E-04	77	-26
MICU1	0.002381802	4	151	4.76E-04	78	73
AGMO	0.000477506	0	52	4.78E-04	79	-27
AGT	0.00432368	8	234	4.80E-04	80	154
FBN1	0.033407069	67	1029	4.91E-04	81	948
LRRC16A	0.000493508	0	53	4.94E-04	82	-29
BTN1A1	0.000493508	0	54	4.94E-04	83	-29
LOC102153019	0.000514843	0	55	5.15E-04	84	-29
RMI2	0.000514843	0	56	5.15E-04	85	-29
REEP4	0.000522268	0	57	5.22E-04	86	-29
PDHX	0.010131117	18	402	5.33E-04	87	315
MEOX2	0.0005344	0	59	5.34E-04	88	-29
PDE6D	0.011512059	20	429	5.48E-04	89	340
TMEM178B	0.000553077	0	60	5.53E-04	90	-30
RGS21	0.000562939	0	61	5.63E-04	91	-30
ACAN	0.008048561	13	339	5.75E-04	92	247
KCND3	0.007571174	12	332	5.82E-04	93	239
SNAP25	0.006427625	10	292	5.84E-04	94	198
PEX3	0.026887283	44	870	5.97E-04	95	775
IMPA1	0.00061215	0	63	6.12E-04	96	-33
PLCB4	0.00552349	8	273	6.14E-04	97	176
SMAD1	0.000614481	0	64	6.14E-04	98	-34
ZNF423	0.012298344	19	460	6.15E-04	99	361
SCGN	0.000621107	0	65	6.21E-04	100	-35
HAVCR1	0.000644951	0	68	6.45E-04	101	-33
LOC102152250	0.00065154	0	70	6.52E-04	102	-32
CLINT1	0.00065154	0	71	6.52E-04	103	-32
CACNA2D3	0.000654358	0	72	6.54E-04	104	-32
HIST1H1T	0.000655052	0	73	6.55E-04	105	-32
LOC488267	0.000655052	0	74	6.55E-04	106	-32
MEF2C	0.018108584	26	633	6.71E-04	107	526
FOXP1	0.011575632	16	433	6.81E-04	108	325
MYH3	0.031812303	44	1005	7.07E-04	109	896
FRAS1	0.015700086	21	571	7.14E-04	110	461
SAMD3	0.00071998	0	76	7.20E-04	111	-35
LOC100856186	0.000736907	0	77	7.37E-04	112	-35
LOC100856200	0.000736907	0	78	7.37E-04	113	-35
LOC100856216	0.000736907	0	79	7.37E-04	114	-35
LOC611113	0.000736907	0	80	7.37E-04	115	-35
COLEC11	0.011064465	14	421	7.38E-04	116	305
KIAA0319	0.000746002	0	81	7.46E-04	117	-36
KCNMB4	0.000747972	0	82	7.48E-04	118	-36
PTPRB	0.000747972	0	83	7.48E-04	119	-36
LOC106558008	0.000753244	0	84	7.53E-04	120	-36
LOC102151344	0.00075644	0	85	7.56E-04	121	-36
PEX5	0.043174822	56	1235	7.57E-04	122	1113
FUCA1	0.021376474	27	739	7.63E-04	123	616
LOC102153856	0.000764483	0	86	7.64E-04	124	-38
LOC102156758	0.000773615	0	87	7.74E-04	125	-38
LOC102155588	0.000779865	0	88	7.80E-04	126	-38
PIEZO2	0.04222918	52	1195	7.97E-04	127	1068
PLCG2	0.003233261	3	202	8.08E-04	128	74
DNAH9	0.000808412	0	89	8.08E-04	129	-40
GLIS3	0.003244972	3	204	8.11E-04	130	74
DYNC2H1	0.017968327	21	629	8.17E-04	131	498
SPG11	0.022999386	27	777	8.21E-04	132	645
TEKT5	0.000822138	0	90	8.22E-04	133	-43
GRID2	0.013872062	15	507	8.67E-04	134	373
PIGN	0.028460084	31	924	8.89E-04	135	789
PPP3CC	0.000891554	0	91	8.92E-04	136	-45
TTR	0.018544455	19	644	9.27E-04	137	507
PTPRR	0.000928815	0	92	9.29E-04	138	-46
RNF217	0.000938808	0	93	9.39E-04	139	-46
UBR1	0.028579275	29	929	9.53E-04	140	789
OPA1	0.012428974	12	464	9.56E-04	141	323
NR3C2	0.009571645	9	390	9.57E-04	142	248
SETBP1	0.05447203	55	1502	9.73E-04	143	1359
SEC24D	0.024784698	24	828	9.91E-04	144	684
PLCB1	0.008205917	7	344	1.03E-03	145	199
TSPAN15	0.001027166	0	94	1.03E-03	146	-52
DGKG	0.001034315	0	95	1.03E-03	147	-52
LOC102151453	0.001035242	0	96	1.04E-03	148	-52
SORBS3	0.001043797	0	97	1.04E-03	149	-52
PIWIL2	0.001043797	0	98	1.04E-03	150	-52
DIS3L2	0.027288305	25	885	1.05E-03	151	734
MRPS22	0.01496023	13	551	1.07E-03	152	399
LOC102153920	0.001139463	0	99	1.14E-03	153	-54
P2RY12	0.002290815	1	147	1.15E-03	154	-7
CPNE4	0.001149231	0	100	1.15E-03	155	-55
WDR49	0.001153809	0	101	1.15E-03	156	-55
GPC5	0.001175976	0	102	1.18E-03	157	-55
LOC100684157	0.001182989	0	103	1.18E-03	158	-55
LOC488215	0.001182989	0	104	1.18E-03	159	-55
SLX4	0.04429826	36	1265	1.20E-03	160	1105
SLC46A1	0.022925443	18	772	1.21E-03	161	611
PIK3R1	0.046053773	37	1315	1.21E-03	162	1153
DOK2	0.001218275	0	105	1.22E-03	163	-58
GTF2B	0.001220802	0	106	1.22E-03	164	-58
SLCO2A1	0.012268135	9	456	1.23E-03	165	291
RUNX2	0.040720194	32	1170	1.23E-03	166	1004
OPA3	0.019995315	15	693	1.25E-03	167	526
PIK3CA	0.058853342	46	1607	1.25E-03	168	1439
BLM	0.030442013	23	969	1.27E-03	169	800
HDAC4	0.052235108	40	1455	1.27E-03	170	1285
ANKRD11	0.064066938	49	1712	1.28E-03	171	1541
LOC610871	0.00131428	0	107	1.31E-03	172	-65
RASA2	0.031652942	23	999	1.32E-03	173	826
NDUFS4	0.043829171	32	1246	1.33E-03	174	1072
SPARC	0.010729933	7	413	1.34E-03	175	238
ADCK2	0.001342909	0	108	1.34E-03	176	-68
MAPK10	0.001361842	0	109	1.36E-03	177	-68
PAM16	0.024772716	17	825	1.38E-03	178	647
PALD1	0.001384758	0	110	1.38E-03	179	-69
GPC6	0.022250471	15	758	1.39E-03	180	578
TPM3	0.027982013	19	909	1.40E-03	181	728
WWOX	0.036476101	25	1081	1.40E-03	182	899
MEGF11	0.001406458	0	111	1.41E-03	183	-72
GNPAT	0.022839471	15	767	1.43E-03	184	583
C35H6orf52	0.001450739	0	113	1.45E-03	185	-72
PAK1IP1	0.001450739	0	114	1.45E-03	186	-72
NTNG1	0.02331511	15	782	1.46E-03	187	595
SLC12A1	0.036454032	24	1080	1.46E-03	188	892
SERPINI1	0.014691832	9	542	1.47E-03	189	353
BBS7	0.022067045	14	751	1.47E-03	190	561
LRRC72	0.001475031	0	116	1.48E-03	191	-75
ANKMY2	0.001475031	0	117	1.48E-03	192	-75
TSPAN13	0.001475031	0	118	1.48E-03	193	-75
MOCS2	0.025914878	16	851	1.52E-03	194	657
GMNN	0.001534645	0	119	1.53E-03	195	-76
ZBTB20	0.050529982	31	1416	1.58E-03	196	1220
ARHGAP18	0.001583637	0	120	1.58E-03	197	-77
ATP8A2	0.025443215	15	842	1.59E-03	198	644
GRIN3A	0.001591437	0	121	1.59E-03	199	-78
ARHGAP24	0.001591557	0	122	1.59E-03	200	-78
NALCN	0.056018939	34	1553	1.60E-03	201	1352
GCSH	0.020836446	12	713	1.60E-03	202	511
ACOX1	0.056211327	34	1556	1.61E-03	203	1353
WDPCP	0.038554336	23	1118	1.61E-03	204	914
IL2RB	0.00643502	3	293	1.61E-03	205	88
SMARCA2	0.048403798	29	1361	1.61E-03	206	1155
AIP	0.048904736	29	1369	1.63E-03	207	1162
INSR	0.047352764	28	1341	1.63E-03	208	1133
WDR60	0.03267326	19	1020	1.63E-03	209	811
ETV5	0.00165412	0	123	1.65E-03	210	-87
IGF2BP2	0.001694898	0	124	1.69E-03	211	-87
EIF4EBP2	0.00170487	0	125	1.70E-03	212	-87
PPA1	0.001718579	0	126	1.72E-03	213	-87
PEX11B	0.077583805	44	2000	1.72E-03	214	1786
THEMIS	0.001732534	0	127	1.73E-03	215	-88
GAN	0.020836446	11	711	1.74E-03	216	495
TTN	0.015653294	8	569	1.74E-03	217	352
PTCH1	0.072825796	40	1906	1.78E-03	218	1688
CCDC179	0.001797163	0	128	1.80E-03	219	-91
MTNR1B	0.001825036	0	129	1.83E-03	220	-91
SOX5	0.001831121	0	130	1.83E-03	221	-91
DENND2A	0.001864441	0	131	1.86E-03	222	-91
PTPRK	0.001878564	0	132	1.88E-03	223	-91
COL4A4	0.013199265	6	493	1.89E-03	224	269
CACNA1A	0.056759117	29	1568	1.89E-03	225	1343
EYS	0.02280549	11	766	1.90E-03	226	540
LIPH	0.009505945	4	385	1.90E-03	227	158
CTIF	0.001916816	0	133	1.92E-03	228	-95
DDR2	0.025385754	12	840	1.95E-03	229	611
SMOC1	0.049267717	24	1377	1.97E-03	230	1147
AP3M1	0.001981989	0	134	1.98E-03	231	-97
INVS	0.014008282	6	515	2.00E-03	232	283
DPYD	0.030028918	14	962	2.00E-03	233	729
GM2A	0.018221752	8	636	2.02E-03	234	402
NEB	0.038564419	18	1121	2.03E-03	235	886
SLC13A5	0.008160431	3	343	2.04E-03	236	107
MMP13	0.010213526	4	405	2.04E-03	237	168
PROKR2	0.049222051	23	1376	2.05E-03	238	1138
FAM160A1	0.002071637	0	136	2.07E-03	239	-103
GRIN2B	0.018649448	8	651	2.07E-03	240	411
AHR	0.00208331	0	137	2.08E-03	241	-104
KCNQ3	0.031406178	14	992	2.09E-03	242	750
HIPK2	0.002119099	0	138	2.12E-03	243	-105
LOC102153655	0.002119099	0	139	2.12E-03	244	-105
LOC102152919	0.002125773	0	141	2.13E-03	245	-104
FGF3	0.027782576	12	891	2.14E-03	246	645
GRIK2	0.014976809	6	553	2.14E-03	247	306
STAMBP	0.057774499	26	1585	2.14E-03	248	1337
BDNF	0.060362505	27	1637	2.16E-03	249	1388
L3MBTL3	0.002181386	0	142	2.18E-03	250	-108
MCM9	0.006611091	2	306	2.20E-03	251	55
TUBB3	0.040381278	17	1159	2.24E-03	252	907
TMEM163	0.002247882	0	143	2.25E-03	253	-110
PRRG4	0.002262531	0	144	2.26E-03	254	-110
COR13M1	0.002262633	0	145	2.26E-03	255	-110
NIPBL	0.159431335	69	3378	2.28E-03	256	3122
MED12L	0.002290815	0	146	2.29E-03	257	-111
LOC102152416	0.002301848	0	148	2.30E-03	258	-110
TENM2	0.002305551	0	149	2.31E-03	259	-110
KIF7	0.138832958	59	3025	2.31E-03	260	2765
KAT6A	0.058352546	24	1595	2.33E-03	261	1334
GFM1	0.035125019	14	1053	2.34E-03	262	791
ASCC1	0.007043026	2	315	2.35E-03	263	52
LRP2	0.058838243	24	1605	2.35E-03	264	1341
DCDC2	0.00706639	2	316	2.36E-03	265	51
PKHD1	0.018852373	7	655	2.36E-03	266	389
SOGA3	0.002357489	0	150	2.36E-03	267	-117
DHCR7	0.16568596	69	3490	2.37E-03	268	3222
MCU	0.002381802	0	152	2.38E-03	269	-117
PLA2G12B	0.002381802	0	153	2.38E-03	270	-117
P4HA1	0.002381802	0	154	2.38E-03	271	-117
ECD	0.002381802	0	155	2.38E-03	272	-117
FAM149B1	0.002381802	0	156	2.38E-03	273	-117
MYOZ1	0.002381802	0	157	2.38E-03	274	-117
CAMK2G	0.002381802	0	158	2.38E-03	275	-117
RHCE	0.002387376	0	159	2.39E-03	276	-117
FAM172A	0.002411916	0	160	2.41E-03	277	-117
SLC34A1	0.019564641	7	674	2.45E-03	278	396
ADGRA1	0.002454393	0	161	2.45E-03	279	-118
LOC106557994	0.002454393	0	162	2.45E-03	280	-118
CACNG2	0.004911949	1	254	2.46E-03	281	-27
NSMCE2	0.002470757	0	163	2.47E-03	282	-119
LOC106558722	0.002480547	0	164	2.48E-03	283	-119
LOC102156730	0.002480547	0	165	2.48E-03	284	-119
LOC102152850	0.002487862	0	166	2.49E-03	285	-119
USP2	0.002487862	0	167	2.49E-03	286	-119
MFSD8	0.040215586	15	1155	2.51E-03	287	868
ST6GALNAC3	0.002519413	0	168	2.52E-03	288	-120
LOC106558211	0.002536979	0	169	2.54E-03	289	-120
FGD4	0.017836919	6	626	2.55E-03	290	336
LARGE	0.099420457	38	2366	2.55E-03	291	2075
TNS3	0.002561909	0	170	2.56E-03	292	-122
ADCY1	0.002561909	0	171	2.56E-03	293	-122
TMEM244	0.002574194	0	172	2.57E-03	294	-122
SYF2	0.002575226	0	173	2.58E-03	295	-122
PRRX1	0.028341392	10	922	2.58E-03	296	626
GRIA1	0.002579622	0	174	2.58E-03	297	-123
LOC106559684	0.00259615	0	175	2.60E-03	298	-123
FIG4	0.150577788	57	3238	2.60E-03	299	2939
LELP1	0.002634615	0	176	2.63E-03	300	-124
LOC488268	0.002639037	0	177	2.64E-03	301	-124
LRP5	0.087131663	32	2141	2.64E-03	302	1839
WDR73	0.098429141	36	2338	2.66E-03	303	2035
ABCC8	0.087831038	32	2161	2.66E-03	304	1857
UPB1	0.024340971	8	810	2.70E-03	305	505
CYFIP2	0.002711946	0	178	2.71E-03	306	-128
TRMU	0.016272664	5	583	2.71E-03	307	276
AP4E1	0.065351324	23	1738	2.72E-03	308	1430
NRAS	0.183775017	66	3813	2.74E-03	309	3504
NLN	0.002786649	0	179	2.79E-03	310	-131
MEIS2	0.053032006	18	1474	2.79E-03	311	1163
SLC9A9	0.002820069	0	180	2.82E-03	312	-132
CINP	0.002827543	0	181	2.83E-03	313	-132
POLR1D	0.059573413	20	1619	2.84E-03	314	1305
FGF10	0.057005089	19	1571	2.85E-03	315	1256
ADGRG6	0.03723749	12	1091	2.86E-03	316	775
TCOF1	0.071754509	24	1878	2.87E-03	317	1561
TGFBR2	0.086107121	29	2125	2.87E-03	318	1807
NMUR2	0.002879166	0	183	2.88E-03	319	-136
SNX29	0.002888498	0	184	2.89E-03	320	-136
LOC488277	0.002918306	0	185	2.92E-03	321	-136
LOC488279	0.002918306	0	186	2.92E-03	322	-136
FREM1	0.029208803	9	953	2.92E-03	323	630
ZNF862	0.002951689	0	187	2.95E-03	324	-137
ATP6V0E2	0.002951689	0	188	2.95E-03	325	-137
B3GLCT	0.144735422	48	3120	2.95E-03	326	2794
PARK2	0.020716395	6	709	2.96E-03	327	382
NOD2	0.047758561	15	1348	2.98E-03	328	1020
BRAF	0.231038453	76	4529	3.00E-03	329	4200
FANCC	0.118706741	38	2679	3.04E-03	330	2349
ANK1	0.051885887	16	1448	3.05E-03	331	1117
C6H16orf72	0.003067106	0	190	3.07E-03	332	-142
LOC102154574	0.003067106	0	192	3.07E-03	333	-141
METTL22	0.003067106	0	193	3.07E-03	334	-141
TMEM114	0.003067106	0	194	3.07E-03	335	-141
LOC106557729	0.00307923	0	195	3.08E-03	336	-141
EML3	0.003079433	0	196	3.08E-03	337	-141
MTA2	0.003079433	0	197	3.08E-03	338	-141
WDR62	0.04969425	15	1389	3.11E-03	339	1050
LOXHD1	0.006278097	1	291	3.14E-03	340	-49
AFG3L2	0.062905751	19	1684	3.15E-03	341	1343
TOX3	0.003147617	0	198	3.15E-03	342	-144
ABCA1	0.028391718	8	923	3.15E-03	343	580
RPE65	0.063174339	19	1695	3.16E-03	344	1351
SLC36A3	0.003187617	0	199	3.19E-03	345	-146
ACTG2	0.057774499	17	1584	3.21E-03	346	1238
LOC102153888	0.003233261	0	200	3.23E-03	347	-147
SDR42E1	0.003233261	0	201	3.23E-03	348	-147
USP7	0.003239015	0	203	3.24E-03	349	-146
TSFM	0.061744578	18	1656	3.25E-03	350	1306
RPS6KA2	0.003253394	0	205	3.25E-03	351	-146
LOC102155355	0.003266427	0	206	3.27E-03	352	-146
TRIM38	0.003266427	0	207	3.27E-03	353	-146
RTTN	0.039402573	11	1137	3.28E-03	354	783
RIMS3	0.00329418	0	208	3.29E-03	355	-147
LOC102155140	0.00329418	0	209	3.29E-03	356	-147
NT5C1A	0.00329418	0	210	3.29E-03	357	-147
MACF1	0.00329418	0	211	3.29E-03	358	-147
HGSNAT	0.086094006	25	2124	3.31E-03	359	1765
TCF4	0.136534473	40	2980	3.33E-03	360	2620
GRM5	0.003431616	0	212	3.43E-03	361	-149
MYO7A	0.055241664	15	1530	3.45E-03	362	1168
CCBE1	0.127999832	36	2848	3.46E-03	363	2485
CD96	0.152408032	43	3271	3.46E-03	364	2907
AGA	0.128978912	36	2871	3.49E-03	365	2506
TG	0.031406178	8	993	3.49E-03	366	627
POMK	0.112858645	31	2590	3.53E-03	367	2223
BIN1	0.063995076	17	1710	3.56E-03	368	1342
EVC2	0.099913976	27	2371	3.57E-03	369	2002
DCAF17	0.064719839	17	1724	3.60E-03	370	1354
LOC102153324	0.003601481	0	215	3.60E-03	371	-156
ARHGAP31	0.112235423	30	2573	3.62E-03	372	2201
MAT2B	0.003629847	0	216	3.63E-03	373	-157
ACPP	0.003636802	0	217	3.64E-03	374	-157
AUTS2	0.055056498	14	1522	3.67E-03	375	1147
MEFV	0.04429826	11	1267	3.69E-03	376	891
DOCK8	0.01125696	2	425	3.75E-03	377	48
FGFR1	0.270463559	71	5145	3.76E-03	378	4767
ADAMTS18	0.015089859	3	557	3.77E-03	379	178
RIPK4	0.06438139	16	1722	3.79E-03	380	1342
DEPDC1B	0.003792222	0	218	3.79E-03	381	-163
LOC102151646	0.00380096	0	219	3.80E-03	382	-163
MAF	0.119188683	30	2687	3.84E-03	383	2304
WBP4	0.003873933	0	220	3.87E-03	384	-164
ELF1	0.003873933	0	221	3.87E-03	385	-164
ARID1B	0.139728178	35	3034	3.88E-03	386	2648
EIF2AK3	0.089484149	22	2185	3.89E-03	387	1798
PER2	0.015563994	3	565	3.89E-03	388	177
BBS5	0.058838243	14	1606	3.92E-03	389	1217
ERP44	0.004048204	0	222	4.05E-03	390	-168
DPP6	0.040675671	9	1167	4.07E-03	391	776
GHR	0.057005089	13	1572	4.07E-03	392	1180
LOC102151579	0.004073779	0	223	4.07E-03	393	-170
ATP10B	0.004079884	0	224	4.08E-03	394	-170
PTTG1	0.004079884	0	225	4.08E-03	395	-170
RAI1	0.192639841	46	3979	4.10E-03	396	3583
ZP1	0.004102432	0	226	4.10E-03	397	-171
SLC17A2	0.004118542	0	227	4.12E-03	398	-171
LOC100688739	0.004118542	0	228	4.12E-03	399	-171
FAM161A	0.053878483	12	1490	4.14E-03	400	1090
PCCB	0.096118228	22	2290	4.18E-03	401	1889
DYSF	0.012601	2	475	4.20E-03	402	73
LRRC20	0.004233792	0	229	4.23E-03	403	-174
TTLL7	0.004252146	0	230	4.25E-03	404	-174
LMX1B	0.097884364	22	2325	4.26E-03	405	1920
SARS2	0.055388846	12	1535	4.26E-03	406	1129
SLIT2	0.004262724	0	231	4.26E-03	407	-176
KNDC1	0.004267965	0	232	4.27E-03	408	-176
TSEN54	0.069068177	15	1816	4.32E-03	409	1407
CAPN9	0.00432368	0	233	4.32E-03	410	-177
TRPM6	0.017310655	3	605	4.33E-03	411	194
NLRP1	0.017329517	3	606	4.33E-03	412	194
RSPO3	0.004346922	0	235	4.35E-03	413	-178
FGFR3	0.326134215	74	5916	4.35E-03	414	5502
LOC106558292	0.00435959	0	236	4.36E-03	415	-179
CLRN1	0.069840854	15	1834	4.37E-03	416	1418
KCNJ10	0.113509826	25	2597	4.37E-03	417	2180
PAK7	0.004371694	0	237	4.37E-03	418	-181
LAMP5	0.004371694	0	238	4.37E-03	419	-181
CEP164	0.057038195	12	1577	4.39E-03	420	1157
TRPS1	0.132414553	29	2919	4.41E-03	421	2498
SIL1	0.147128208	32	3164	4.46E-03	422	2742
FANCI	0.152168236	33	3264	4.48E-03	423	2841
CYTH4	0.004487356	0	239	4.49E-03	424	-185
SPOCK3	0.004488999	0	240	4.49E-03	425	-185
CPPED1	0.004494297	0	241	4.49E-03	426	-185
SOS1	0.145220847	31	3129	4.54E-03	427	2702
PHKB	0.027238766	5	883	4.54E-03	428	455
MAN2B1	0.191031078	41	3945	4.55E-03	429	3516
FLNB	0.200184945	43	4073	4.55E-03	430	3643
GATA4	0.114195052	24	2606	4.57E-03	431	2175
KRBA2	0.004580529	0	243	4.58E-03	432	-189
AAED1	0.004591497	0	244	4.59E-03	433	-189
KCTD1	0.087295625	18	2146	4.59E-03	434	1712
IL12B	0.009209441	1	380	4.60E-03	435	-55
SMARCB1	0.212114063	45	4260	4.61E-03	436	3824
AARS	0.087797019	18	2159	4.62E-03	437	1722
CDK5RAP2	0.032349266	6	1012	4.62E-03	438	574
TSC2	0.078626498	16	2011	4.63E-03	439	1572
CACNA1B	0.032411487	6	1014	4.63E-03	440	574
GPBP1	0.004630318	0	245	4.63E-03	441	-196
LOC102154138	0.004634321	0	246	4.63E-03	442	-196
TINF2	0.167190723	35	3528	4.64E-03	443	3085
CAPN3	0.02791013	5	895	4.65E-03	444	451
TP63	0.205629555	43	4151	4.67E-03	445	3706
MCC	0.004691038	0	247	4.69E-03	446	-199
LOC102155911	0.004691038	0	248	4.69E-03	447	-199
FAM193B	0.004691038	0	249	4.69E-03	448	-199
DDX41	0.004691038	0	250	4.69E-03	449	-199
FBN2	0.094854934	19	2259	4.74E-03	450	1809
MIR496	0.004749367	0	251	4.75E-03	451	-200
PNPLA2	0.057027651	11	1575	4.75E-03	452	1123
ASAH1	0.1717281	35	3600	4.77E-03	453	3147
KIT	0.100557502	20	2378	4.79E-03	454	1924
VPS13A	0.163108206	33	3431	4.80E-03	455	2976
SCNN1B	0.072067796	14	1886	4.80E-03	456	1430
GRIA4	0.004832863	0	252	4.83E-03	457	-205
TBXAS1	0.01941584	3	666	4.85E-03	458	208
PLIN1	0.014789949	2	546	4.93E-03	459	87
GDF2	0.049320177	9	1380	4.93E-03	460	920
MAP3K19	0.004939342	0	255	4.94E-03	461	-206
EMG1	0.075615392	14	1968	5.04E-03	462	1506
C1H18orf65	0.00505328	0	257	5.05E-03	463	-206
ZNF516	0.00505328	0	258	5.05E-03	464	-206
UBAC2	0.005096075	0	259	5.10E-03	465	-206
CCDC149	0.005110086	0	260	5.11E-03	466	-206
PDE10A	0.005115512	0	261	5.12E-03	467	-206
CHST14	0.184186614	35	3820	5.12E-03	468	3352
HS3ST3A1	0.005124312	0	262	5.12E-03	469	-207
SLC12A6	0.148896502	28	3211	5.13E-03	470	2741
CHRND	0.154734375	29	3312	5.16E-03	471	2841
TCP11L1	0.005184522	0	263	5.18E-03	472	-209
LOC102157247	0.005239222	0	265	5.24E-03	473	-208
AGL	0.073538368	13	1920	5.25E-03	474	1446
HCN1	0.031540709	5	996	5.26E-03	475	521
COL4A3	0.047649849	8	1343	5.29E-03	476	867
TMEM200A	0.005295804	0	266	5.30E-03	477	-211
LOC106557702	0.00530993	0	267	5.31E-03	478	-211
LOC102153931	0.00530993	0	268	5.31E-03	479	-211
CLPB	0.079834535	14	2031	5.32E-03	480	1551
CAMTA1	0.085669051	15	2114	5.35E-03	481	1633
LOC102154209	0.005361841	0	269	5.36E-03	482	-213
KCNIP4	0.005438311	0	270	5.44E-03	483	-213
SEMA3C	0.038072547	6	1106	5.44E-03	484	622
LOC102156848	0.005452334	0	271	5.45E-03	485	-214
PTDSS1	0.180511496	32	3747	5.47E-03	486	3261
HSPG2	0.324581906	58	5890	5.50E-03	487	5403
SOX6	0.005501869	0	272	5.50E-03	488	-216
DNAJC13	0.016623358	2	592	5.54E-03	489	103
ATM	0.122296343	21	2729	5.56E-03	490	2239
MYO9B	0.005590416	0	275	5.59E-03	491	-216
USE1	0.005590416	0	276	5.59E-03	492	-216
CPAMD8	0.005590416	0	277	5.59E-03	493	-216
SIN3B	0.005590416	0	278	5.59E-03	494	-216
ACTN1	0.016864451	2	595	5.62E-03	495	100
PALB2	0.20848411	36	4205	5.63E-03	496	3709
ZEB2	0.231902916	40	4554	5.66E-03	497	4057
SLC15A3	0.005662208	0	279	5.66E-03	498	-219
CLN6	0.079760209	13	2030	5.70E-03	499	1531
FERMT1	0.057088869	9	1578	5.71E-03	500	1078
SPTLC1	0.040148067	6	1152	5.74E-03	501	651
MDGA2	0.00576264	0	280	5.76E-03	502	-222
SLC19A3	0.092317611	15	2219	5.77E-03	503	1716
ARFGEF2	0.052033552	8	1452	5.78E-03	504	948
INPP5E	0.203290782	34	4110	5.81E-03	505	3605
PEX2	0.357163441	60	6336	5.86E-03	506	5830
LOC102157053	0.005857401	0	281	5.86E-03	507	-226
HK2	0.005858733	0	282	5.86E-03	508	-226
CCDC142	0.005858733	0	283	5.86E-03	509	-226
TTC31	0.005858733	0	284	5.86E-03	510	-226
PAX9	0.017622502	2	618	5.87E-03	511	107
NDE1	0.14788447	24	3182	5.92E-03	512	2670
MANBA	0.071200098	11	1868	5.93E-03	513	1355
FAM184A	0.005992509	0	285	5.99E-03	514	-229
COL2A1	0.401664106	66	6892	5.99E-03	515	6377
SLC1A3	0.036293056	5	1077	6.05E-03	516	561
TDG	0.006070964	0	286	6.07E-03	517	-231
GRM1	0.098297769	15	2332	6.14E-03	518	1814
CNTN3	0.006143861	0	287	6.14E-03	519	-232
SEMA3D	0.043129102	6	1230	6.16E-03	520	710
PLK4	0.135594459	21	2963	6.16E-03	521	2442
KANK1	0.043163958	6	1233	6.17E-03	522	711
RAB3GAP2	0.327096178	52	5928	6.17E-03	523	5405
SDHC	0.123983586	19	2768	6.20E-03	524	2244
RALYL	0.006200165	0	288	6.20E-03	525	-237
REEP1	0.056049949	8	1554	6.23E-03	526	1028
ATRIP	0.062651611	9	1678	6.27E-03	527	1151
VPS37A	0.050140605	7	1400	6.27E-03	528	872
LOC102156787	0.006278097	0	289	6.28E-03	529	-240
ST8SIA5	0.006278097	0	290	6.28E-03	530	-240
FANCM	0.214556104	33	4292	6.31E-03	531	3761
NDST1	0.063217884	9	1696	6.32E-03	532	1164
PTHLH	0.057411296	8	1581	6.38E-03	533	1048
SCN1A	0.185841674	28	3852	6.41E-03	534	3318
HSD17B4	0.327457774	50	5939	6.42E-03	535	5404
MPST	0.00643502	0	294	6.44E-03	536	-242
TST	0.00643502	0	295	6.44E-03	537	-242
CHMP2B	0.142571763	21	3085	6.48E-03	538	2547
PDGFRB	0.097218122	14	2314	6.48E-03	539	1775
SLX4IP	0.006483529	0	297	6.48E-03	540	-243
LPIN1	0.045444113	6	1301	6.49E-03	541	760
LOC106557728	0.006524037	0	298	6.52E-03	542	-244
SAMD10	0.006558519	0	299	6.56E-03	543	-244
DPPA3	0.006595355	0	300	6.60E-03	544	-244
LOC102154197	0.006598348	0	301	6.60E-03	545	-244
LOC102154345	0.006598348	0	302	6.60E-03	546	-244
LOC102154298	0.006598348	0	303	6.60E-03	547	-244
SLC35F1	0.006611091	0	304	6.61E-03	548	-244
LOC102156314	0.006611091	0	305	6.61E-03	549	-244
ASF1A	0.006611091	0	307	6.61E-03	550	-243
NADK2	0.099208298	14	2363	6.61E-03	551	1812
LOC106558729	0.006635739	0	308	6.64E-03	552	-244
HEATR3	0.006680501	0	309	6.68E-03	553	-244
DLD	0.120738768	17	2704	6.71E-03	554	2150
HES7	0.127450886	18	2839	6.71E-03	555	2284
EYA1	0.168284573	24	3557	6.73E-03	556	3001
ALB	0.020194894	2	699	6.73E-03	557	142
DSG1	0.026962119	3	876	6.74E-03	558	318
INTS6	0.006745158	0	310	6.75E-03	559	-249
SIM1	0.155430539	22	3316	6.76E-03	560	2756
HIVEP1	0.006763496	0	311	6.76E-03	561	-250
ATP6V0A2	0.339723427	49	6129	6.79E-03	562	5567
PITPNM3	0.027308281	3	886	6.83E-03	563	323
PTPRO	0.027322217	3	887	6.83E-03	564	323
TMC3	0.006840587	0	312	6.84E-03	565	-253
ABCC6	0.116425984	16	2636	6.85E-03	566	2070
SMAD6	0.01371113	1	502	6.86E-03	567	-65
NUBPL	0.185125433	26	3839	6.86E-03	568	3271
TMEM67	0.323249776	46	5879	6.88E-03	569	5310
ITGA6	0.061945262	8	1666	6.88E-03	570	1096
COL11A1	0.242969484	34	4701	6.94E-03	571	4130
TRPC6	0.027826324	3	894	6.96E-03	572	322
CD6	0.006957617	0	313	6.96E-03	573	-260
FBXL4	0.22278433	31	4417	6.96E-03	574	3843
AHI1	0.188462524	26	3892	6.98E-03	575	3317
RPGRIP1	0.153809217	21	3296	6.99E-03	576	2720
HSD17B3	0.020999093	2	730	7.00E-03	577	153
SAMHD1	0.070289478	9	1848	7.03E-03	578	1270
PPFIA1	0.007036853	0	314	7.04E-03	579	-265
RBPJ	0.140884592	19	3056	7.04E-03	580	2476
CREBBP	0.360341735	50	6392	7.07E-03	581	5811
LOC102152259	0.007073952	0	317	7.07E-03	582	-265
MIR323	0.007073952	0	318	7.07E-03	583	-265
MIR329A	0.007073952	0	319	7.07E-03	584	-265
MIR329B	0.007073952	0	320	7.07E-03	585	-265
MIR380	0.007073952	0	321	7.07E-03	586	-265
MIR758	0.007073952	0	322	7.07E-03	587	-265
CDH9	0.007097903	0	323	7.10E-03	588	-265
ALMS1	0.228073524	31	4485	7.13E-03	589	3896
KCNJ6	0.092694123	12	2225	7.13E-03	590	1635
EMP2	0.014289324	1	525	7.14E-03	591	-66
C32H4orf22	0.007179469	0	324	7.18E-03	592	-268
RPGRIP1L	0.301713493	41	5548	7.18E-03	593	4955
SLC25A21	0.007190984	0	325	7.19E-03	594	-269
COL1A2	0.251779985	34	4838	7.19E-03	595	4243
SMARCA4	0.266339302	36	5104	7.20E-03	596	4508
ASXL3	0.036161311	4	1076	7.23E-03	597	479
MBNL1	0.007261934	0	326	7.26E-03	598	-272
ACADVL	0.065536926	8	1743	7.28E-03	599	1144
DBT	0.080178767	10	2033	7.29E-03	600	1433
DUSP6	0.167758455	22	3545	7.29E-03	601	2944
SLC26A4	0.109819708	14	2534	7.32E-03	602	1932
TRPC3	0.022067045	2	750	7.36E-03	603	147
LIFR	0.191859062	25	3963	7.38E-03	604	3359
SGCE	0.051725622	6	1444	7.39E-03	605	839
PIK3R5	0.059226639	7	1615	7.40E-03	606	1009
BMPER	0.148133678	19	3187	7.41E-03	607	2580
FKTN	0.3407593	45	6148	7.41E-03	608	5540
ITPR2	0.014894619	1	549	7.45E-03	609	-60
COL3A1	0.313890117	41	5719	7.47E-03	610	5109
HAPLN3	0.007476315	0	327	7.48E-03	611	-284
COL7A1	0.142170334	18	3079	7.48E-03	612	2467
S100A16	0.007492561	0	328	7.49E-03	613	-285
S100A2	0.007492561	0	329	7.49E-03	614	-285
LOC100682873	0.007492561	0	330	7.49E-03	615	-285
FPGS	0.007550665	0	331	7.55E-03	616	-285
NOTCH1	0.151231472	19	3247	7.56E-03	617	2630
DYNC1H1	0.145269798	18	3131	7.65E-03	618	2513
SNRPB	0.153110294	19	3286	7.66E-03	619	2667
LOC106558568	0.007660129	0	333	7.66E-03	620	-287
FANCD2	0.298911221	38	5509	7.66E-03	621	4888
FSTL5	0.007677454	0	334	7.68E-03	622	-288
EDNRA	0.069410906	8	1823	7.71E-03	623	1200
NDUFS1	0.210249438	26	4241	7.79E-03	624	3617
LOC106557838	0.007804937	0	335	7.80E-03	625	-290
PARN	0.227679087	28	4471	7.85E-03	626	3845
GDF5	0.188814747	23	3902	7.87E-03	627	3275
LOC102156496	0.00788111	0	336	7.88E-03	628	-292
RDH11	0.063127719	7	1690	7.89E-03	629	1061
PRMT3	0.007911807	0	337	7.91E-03	630	-293
PIGL	0.269201515	33	5133	7.92E-03	631	4502
SLC2A10	0.237899958	29	4646	7.93E-03	632	4014
CACNA1D	0.135033546	16	2957	7.94E-03	633	2324
LOC609484	0.007962932	0	338	7.96E-03	634	-296
TMCO1	0.343566457	42	6179	7.99E-03	635	5544
SLC20A2	0.176987125	21	3696	8.04E-03	636	3060
SLC7A7	0.136822526	16	2985	8.05E-03	637	2348
SPRY4	0.169084541	20	3561	8.05E-03	638	2923
POU1F1	0.144989347	17	3124	8.05E-03	639	2485
DOK3	0.008066872	0	340	8.07E-03	640	-300
CRTC3	0.008095977	0	341	8.10E-03	641	-300
LOC102153391	0.008101976	0	342	8.10E-03	642	-300
NAGA	0.291710998	35	5437	8.10E-03	643	4794
CNTN1	0.056888728	6	1569	8.13E-03	644	925
TPM2	0.252366714	30	4860	8.14E-03	645	4215
SNCA	0.106926666	12	2501	8.23E-03	646	1855
C6H1orf52	0.00826092	0	345	8.26E-03	647	-302
IFT43	0.190197156	22	3923	8.27E-03	648	3275
RNF135	0.058269509	6	1593	8.32E-03	649	944
DDC	0.125075086	14	2791	8.34E-03	650	2141
RMND1	0.141801246	16	3069	8.34E-03	651	2418
DGKB	0.008350614	0	346	8.35E-03	652	-306
MTAP	0.033692892	3	1036	8.42E-03	653	383
SLC6A5	0.109660873	12	2532	8.44E-03	654	1878
SLITRK6	0.042210941	4	1194	8.44E-03	655	539
ABCE1	0.008462068	0	347	8.46E-03	656	-309
OTUD4	0.008462068	0	348	8.46E-03	657	-309
NPAS3	0.008467037	0	349	8.47E-03	658	-309
MS4A15	0.008470776	0	350	8.47E-03	659	-309
LOC100685728	0.008470776	0	351	8.47E-03	660	-309
LOC102153476	0.008474056	0	352	8.47E-03	661	-309
ACTB	0.432432944	50	7311	8.48E-03	662	6649
TGFB2	0.093478543	10	2236	8.50E-03	663	1573
RAB3IL1	0.008512244	0	354	8.51E-03	664	-310
DCBLD1	0.00859319	0	355	8.59E-03	665	-310
CEP85L	0.00859319	0	356	8.59E-03	666	-310
LOC102157347	0.00859319	0	357	8.59E-03	667	-310
IDH3B	0.11173631	12	2568	8.60E-03	668	1900
HCFC2	0.008651141	0	358	8.65E-03	669	-311
RNASEH2A	0.191031078	21	3941	8.68E-03	670	3271
UST	0.008684991	0	359	8.68E-03	671	-312
FBXW2	0.008688285	0	360	8.69E-03	672	-312
NFYB	0.008694064	0	361	8.69E-03	673	-312
POMGNT2	0.165239468	18	3474	8.70E-03	674	2800
NDUFAF2	0.287586334	32	5374	8.71E-03	675	4699
NAV2	0.008740664	0	362	8.74E-03	676	-314
HIVEP2	0.008749895	0	363	8.75E-03	677	-314
LIAS	0.149064148	16	3221	8.77E-03	678	2543
IMMP2L	0.008780348	0	364	8.78E-03	679	-315
MAP2K2	0.389725173	43	6757	8.86E-03	680	6077
MTTP	0.053257373	5	1477	8.88E-03	681	796
RAPSN	0.328876021	36	5956	8.89E-03	682	5274
KIF5A	0.071125223	7	1864	8.89E-03	683	1181
NIPAL4	0.089414519	9	2184	8.94E-03	684	1500
BRCA2	0.331181752	36	5992	8.95E-03	685	5307
GALNT10	0.008956769	0	365	8.96E-03	686	-321
CDIP1	0.008970219	0	366	8.97E-03	687	-321
HMOX2	0.008970219	0	367	8.97E-03	688	-321
RNF216	0.143573212	15	3098	8.97E-03	689	2409
VAMP1	0.089863834	9	2192	8.99E-03	690	1502
IFT80	0.153004152	16	3285	9.00E-03	691	2594
TFAP2B	0.225482546	24	4442	9.02E-03	692	3750
DHCR24	0.261957539	28	5038	9.03E-03	693	4345
RGS7BP	0.00904009	0	369	9.04E-03	694	-325
CENPK	0.00904009	0	370	9.04E-03	695	-325
PPWD1	0.00904009	0	371	9.04E-03	696	-325
TRIM23	0.00904009	0	372	9.04E-03	697	-325
TRAPPC13	0.00904009	0	373	9.04E-03	698	-325
SGTB	0.00904009	0	374	9.04E-03	699	-325
PTPRN2	0.009050922	0	375	9.05E-03	700	-325
NOTCH2	0.507036314	55	8263	9.05E-03	701	7562
HEXB	0.190262808	20	3925	9.06E-03	702	3223
LAMA1	0.081645382	8	2050	9.07E-03	703	1347
PGM5	0.009072536	0	376	9.07E-03	704	-328
ALG1	0.163633053	17	3443	9.09E-03	705	2738
ALOX12B	0.127450886	13	2837	9.10E-03	706	2131
ORC4	0.164041051	17	3451	9.11E-03	707	2744
TRAF3IP2	0.045725814	4	1310	9.15E-03	708	602
ACADSB	0.08272904	8	2069	9.19E-03	709	1360
CUL1	0.009192189	0	378	9.19E-03	710	-332
SPO11	0.009207436	0	379	9.21E-03	711	-332
EBF1	0.009209441	0	381	9.21E-03	712	-331
SMARCAL1	0.185718612	19	3850	9.29E-03	713	3137
RANBP17	0.009303602	0	382	9.30E-03	714	-332
SCNN1G	0.139659069	14	3031	9.31E-03	715	2316
PRICKLE2	0.093362086	9	2232	9.34E-03	716	1516
EVC	0.242940775	25	4700	9.34E-03	717	3983
PABPN1	0.075393401	7	1957	9.42E-03	718	1239
LOC100688873	0.009444929	0	383	9.44E-03	719	-336
A2ML1	0.227746173	23	4472	9.49E-03	720	3752
THADA	0.009497684	0	384	9.50E-03	721	-337
SMAD3	0.1330581	13	2929	9.50E-03	722	2207
C7H18orf25	0.00952315	0	386	9.52E-03	723	-337
IRS1	0.009536516	0	387	9.54E-03	724	-337
RBM20	0.047746998	4	1347	9.55E-03	725	622
CTSH	0.085977451	8	2119	9.55E-03	726	1393
FANCL	0.3922107	40	6789	9.57E-03	727	6062
BBS2	0.258372812	26	4963	9.57E-03	728	4235
TMEM184C	0.009571645	0	388	9.57E-03	729	-341
PRMT9	0.009571645	0	389	9.57E-03	730	-341
RECQL4	0.529129271	54	8524	9.62E-03	731	7793
LOC484982	0.009645394	0	391	9.65E-03	732	-341
LOC102151432	0.00965464	0	392	9.65E-03	733	-341
CEP290	0.455413579	46	7596	9.69E-03	734	6862
RAB3GAP1	0.341258576	34	6151	9.75E-03	735	5416
PDE8B	0.146319359	14	3152	9.75E-03	736	2416
CCND2	0.156093831	15	3321	9.76E-03	737	2584
ITPR1	0.166211748	16	3513	9.78E-03	738	2775
MYRFL	0.009791324	0	393	9.79E-03	739	-346
NEDD9	0.009797859	0	394	9.80E-03	740	-346
NARS2	0.07847862	7	2009	9.81E-03	741	1268
NOTCH3	0.542694064	54	8678	9.87E-03	742	7936
ZNF469	0.177871125	17	3707	9.88E-03	743	2964
HSD17B2	0.009908524	0	395	9.91E-03	744	-349
IFT140	0.148728643	14	3210	9.92E-03	745	2465
LACTBL1	0.009938673	0	396	9.94E-03	746	-350
IL17F	0.039883897	3	1145	9.97E-03	747	398
NMNAT1	0.129684922	12	2885	9.98E-03	748	2137
SOST	0.249668881	24	4805	9.99E-03	749	4056
PCDH10	0.009987213	0	397	9.99E-03	750	-353
BBS1	0.320124621	31	5817	1.00E-02	751	5066
LOC102155275	0.010008263	0	398	1.00E-02	752	-354
STXBP1	0.170750191	16	3592	1.00E-02	753	2839
KIF5C	0.110769315	10	2553	1.01E-02	754	1799
HSP90B1	0.010087824	0	399	1.01E-02	755	-356
LARS2	0.100927673	9	2387	1.01E-02	756	1631
TMEM181	0.010130304	0	400	1.01E-02	757	-357
LOC102153255	0.010131117	0	401	1.01E-02	758	-357
STRA6	0.182505881	17	3796	1.01E-02	759	3037
GALNT16	0.010169659	0	403	1.02E-02	760	-357
ZFC3H1	0.010175365	0	404	1.02E-02	761	-357
FAM20C	0.337120374	32	6072	1.02E-02	762	5310
KCNAB1	0.010233067	0	406	1.02E-02	763	-357
EOGT	0.215030163	20	4299	1.02E-02	764	3535
MUSK	0.297314336	28	5494	1.03E-02	765	4729
PPIG	0.01033681	0	407	1.03E-02	766	-359
SUFU	0.258430291	24	4965	1.03E-02	767	4198
DST	0.145253811	13	3130	1.04E-02	768	2362
DPM1	0.282345168	26	5309	1.05E-02	769	4540
LOC102154784	0.010458043	0	408	1.05E-02	770	-362
CC2D2A	0.491684568	46	8102	1.05E-02	771	7331
ATXN10	0.167506066	15	3540	1.05E-02	772	2768
NR2E3	0.125983681	11	2811	1.05E-02	773	2038
NDUFAF4	0.284154703	26	5333	1.05E-02	774	4559
DOCK6	0.327278843	30	5934	1.06E-02	775	5159
TSPAN8	0.010569374	0	409	1.06E-02	776	-367
LGR5	0.010569374	0	410	1.06E-02	777	-367
RSPH3	0.031719857	2	1001	1.06E-02	778	223
AZIN2	0.010575476	0	411	1.06E-02	779	-368
RELN	0.042312602	3	1196	1.06E-02	780	416
KCNV2	0.063657825	5	1704	1.06E-02	781	923
GULP1	0.010617657	0	412	1.06E-02	782	-370
JPH3	0.106298247	9	2493	1.06E-02	783	1710
VPS13B	0.489522165	45	8075	1.06E-02	784	7291
ACSF3	0.064066938	5	1714	1.07E-02	785	929
SGCG	0.074954607	6	1940	1.07E-02	786	1154
DAG1	0.311291157	28	5677	1.07E-02	787	4890
ETFDH	0.161668104	14	3419	1.08E-02	788	2631
ADAMTSL1	0.010790228	0	414	1.08E-02	789	-375
IPO8	0.010790228	0	415	1.08E-02	790	-375
SMAD4	0.604886148	55	9318	1.08E-02	791	8527
MYD88	0.140481217	12	3048	1.08E-02	792	2256
UBE3A	0.367670311	33	6478	1.08E-02	793	5685
SEMA3E	0.59546579	54	9254	1.08E-02	794	8460
MUT	0.217439007	19	4334	1.09E-02	795	3539
ADGRG1	0.152635951	13	3273	1.09E-02	796	2477
FAM13A	0.010930782	0	416	1.09E-02	797	-381
TCTN2	0.339723427	30	6130	1.10E-02	798	5332
SLC26A3	0.109819708	9	2533	1.10E-02	799	1734
TSSC1	0.010992372	0	417	1.10E-02	800	-383
SCN9A	0.208861303	18	4212	1.10E-02	801	3411
LOC106559040	0.011016773	0	418	1.10E-02	802	-384
PLCH1	0.011016773	0	419	1.10E-02	803	-384
SATB2	0.430435322	38	7292	1.10E-02	804	6488
LOC102156680	0.011064465	0	420	1.11E-02	805	-385
ALLC	0.011064465	0	422	1.11E-02	806	-384
DCDC2C	0.011064465	0	423	1.11E-02	807	-384
SLC1A2	0.011072944	0	424	1.11E-02	808	-384
AGK	0.166115438	14	3507	1.11E-02	809	2698
ABCA3	0.04429826	3	1272	1.11E-02	810	462
MYO1E	0.044463337	3	1277	1.11E-02	811	466
KIF11	0.335518565	29	6056	1.12E-02	812	5244
CYP7B1	0.157032463	13	3339	1.12E-02	813	2526
PEX12	0.554202958	48	8818	1.13E-02	814	8004
SPATA5	0.011348908	0	426	1.13E-02	815	-389
ADAD1	0.011348908	0	427	1.13E-02	816	-389
DDB1	0.034089539	2	1046	1.14E-02	817	229
PCLO	0.261439621	22	5033	1.14E-02	818	4215
SCN5A	0.068456208	5	1798	1.14E-02	819	979
GNE	0.252366714	21	4864	1.15E-02	820	4044
ADAT2	0.011476327	0	428	1.15E-02	821	-393
MYT1	0.011519445	0	430	1.15E-02	822	-392
PCMTD2	0.011519445	0	431	1.15E-02	823	-392
SLC14A1	0.011523162	0	432	1.15E-02	824	-392
ALOXE3	0.127450886	10	2838	1.16E-02	825	2013
PTPN11	0.545045446	46	8711	1.16E-02	826	7885
RAB31	0.011606126	0	434	1.16E-02	827	-393
WFS1	0.464699684	39	7708	1.16E-02	828	6880
HRAS	0.676169892	57	9995	1.17E-02	829	9166
NTN1	0.011676823	0	435	1.17E-02	830	-395
ZHX2	0.011700053	0	436	1.17E-02	831	-395
GABRP	0.01170624	0	437	1.17E-02	832	-395
MGA	0.01171481	0	438	1.17E-02	833	-395
MAPKBP1	0.01171481	0	439	1.17E-02	834	-395
JMJD7	0.01171481	0	440	1.17E-02	835	-395
PLA2G4B	0.01171481	0	441	1.17E-02	836	-395
SPTBN5	0.01171481	0	442	1.17E-02	837	-395
PLA2G4E	0.01171481	0	443	1.17E-02	838	-395
VPS39	0.01171481	0	444	1.17E-02	839	-395
C4H10orf54	0.011800266	0	445	1.18E-02	840	-395
LOC610540	0.011883819	0	446	1.19E-02	841	-395
CDH13	0.011943186	0	447	1.19E-02	842	-395
LOC102153572	0.011959856	0	448	1.20E-02	843	-395
PELI1	0.011959856	0	449	1.20E-02	844	-395
LOC102151773	0.012026938	0	450	1.20E-02	845	-395
SHQ1	0.012049342	0	451	1.20E-02	846	-395
DCHS1	0.337608895	27	6082	1.21E-02	847	5235
KCNIP1	0.01206564	0	452	1.21E-02	848	-396
CHRNE	0.253878392	20	4884	1.21E-02	849	4035
LRPPRC	0.253981841	20	4888	1.21E-02	850	4038
MFAP3	0.012100685	0	453	1.21E-02	851	-398
PACRG	0.012112751	0	454	1.21E-02	852	-398
PNPLA6	0.560285292	45	8885	1.22E-02	853	8032
SHOC2	0.377716979	30	6624	1.22E-02	854	5770
CD2AP	0.061077543	4	1645	1.22E-02	855	790
NSUN2	0.305894856	24	5614	1.22E-02	856	4758
SYNC	0.012252993	0	455	1.23E-02	857	-402
RPA2	0.012268153	0	457	1.23E-02	858	-401
THEMIS2	0.012268153	0	458	1.23E-02	859	-401
CHMP3	0.012270049	0	459	1.23E-02	860	-401
CERKL	0.160168223	12	3396	1.23E-02	861	2535
EML1	0.012340629	0	461	1.23E-02	862	-401
CCDC69	0.012374687	0	462	1.24E-02	863	-401
ANXA6	0.012374687	0	463	1.24E-02	864	-401
KRAS	0.9336392	74	12001	1.24E-02	865	11136
SMIM13	0.012457927	0	465	1.25E-02	866	-401
LOC102154817	0.012463363	0	466	1.25E-02	867	-401
FAT2	0.012530913	0	467	1.25E-02	868	-401
CHRNG	0.515085468	40	8363	1.26E-02	869	7494
TENM4	0.012569257	0	468	1.26E-02	870	-402
MED26	0.012573884	0	469	1.26E-02	871	-402
SLC35E1	0.012573884	0	470	1.26E-02	872	-402
CHERP	0.012573884	0	471	1.26E-02	873	-402
C20H19orf44	0.012573884	0	472	1.26E-02	874	-402
CALR3	0.012573884	0	473	1.26E-02	875	-402
LOC102156639	0.012595673	0	474	1.26E-02	876	-402
CEP120	0.201614027	15	4089	1.26E-02	877	3212
PPP2R2C	0.012660216	0	476	1.27E-02	878	-402
AEBP2	0.01267155	0	477	1.27E-02	879	-402
CASC5	0.063363465	4	1698	1.27E-02	880	818
ZFHX4	0.012676558	0	478	1.27E-02	881	-403
EIF4E1B	0.01270728	0	479	1.27E-02	882	-403
CUL7	0.331195927	25	5994	1.27E-02	883	5111
PIF1	0.012741319	0	480	1.27E-02	884	-404
MMAA	0.165989755	12	3492	1.28E-02	885	2607
ROBO2	0.025592149	1	844	1.28E-02	886	-42
CIITA	0.025598102	1	845	1.28E-02	887	-42
DNAJC6	0.102783442	7	2416	1.28E-02	888	1528
SAMSN1	0.012873949	0	481	1.29E-02	889	-408
LOC106558177	0.012883836	0	482	1.29E-02	890	-408
EVL	0.012887208	0	483	1.29E-02	891	-408
GAP43	0.012913717	0	484	1.29E-02	892	-408
ELOVL4	0.335887426	25	6058	1.29E-02	893	5165
BBS10	0.194204788	14	4002	1.29E-02	894	3108
ITGA2	0.025914878	1	852	1.30E-02	895	-43
GNPTAB	0.350837018	26	6268	1.30E-02	896	5372
FAT4	0.520642888	39	8430	1.30E-02	897	7533
APOBEC1	0.013033496	0	485	1.30E-02	898	-413
VPS18	0.013033496	0	486	1.30E-02	899	-413
ITPKA	0.013033496	0	487	1.30E-02	900	-413
PRSS16	0.01304424	0	488	1.30E-02	901	-413
KHDRBS1	0.013048847	0	489	1.30E-02	902	-413
PLA2G6	0.613475896	46	9398	1.31E-02	903	8495
CD302	0.013091846	0	490	1.31E-02	904	-414
PLA2R1	0.013091846	0	491	1.31E-02	905	-414
LRBA	0.117905294	8	2661	1.31E-02	906	1755
KMT2D	0.525231296	39	8478	1.31E-02	907	7571
C1H6orf118	0.013148021	0	492	1.31E-02	908	-416
FTO	0.316005742	23	5747	1.32E-02	909	4838
ACTC1	0.105470187	7	2472	1.32E-02	910	1562
PCCA	0.303351186	22	5583	1.32E-02	911	4672
FBP1	0.118706741	8	2681	1.32E-02	912	1769
OCLN	0.343151402	25	6174	1.32E-02	913	5261
AUH	0.264360136	19	5082	1.32E-02	914	4168
FANCE	0.518597238	38	8408	1.33E-02	915	7493
CLIC5	0.02662967	1	864	1.33E-02	916	-52
PEX1	0.878856358	65	11620	1.33E-02	917	10703
NDUFAF5	0.359784801	26	6383	1.33E-02	918	5465
DCTN1	0.160049596	11	3387	1.33E-02	919	2468
LOC100685319	0.013341353	0	494	1.33E-02	920	-426
ARHGEF5	0.013359085	0	495	1.34E-02	921	-426
LMAN2	0.013400669	0	496	1.34E-02	922	-426
LOC102152639	0.013400669	0	498	1.34E-02	923	-425
UNC5A	0.013400669	0	499	1.34E-02	924	-425
THRA	0.174353545	12	3652	1.34E-02	925	2727
FUCA2	0.026887283	1	871	1.34E-02	926	-55
TDGF1	0.067361744	4	1777	1.35E-02	927	850
CORO2B	0.013484853	0	500	1.35E-02	928	-428
LOC102154685	0.013545861	0	501	1.35E-02	929	-428
VRK1	0.230884861	16	4527	1.36E-02	930	3597
ADAMTSL4	0.095364804	6	2276	1.36E-02	931	1345
SEC23A	0.355011991	25	6306	1.37E-02	932	5374
TTI2	0.205085816	14	4147	1.37E-02	933	3214
APP	0.150425665	10	3237	1.37E-02	934	2303
ATR	0.385112807	27	6704	1.38E-02	935	5769
DAPK2	0.013755336	0	503	1.38E-02	936	-433
TRIP4	0.013755336	0	504	1.38E-02	937	-433
CREBRF	0.013775905	0	505	1.38E-02	938	-433
RPL26L1	0.013775905	0	506	1.38E-02	939	-433
SUCLA2	0.414403115	29	7105	1.38E-02	940	6165
PDE6A	0.180271406	12	3738	1.39E-02	941	2797
VPS8	0.013895254	0	508	1.39E-02	942	-434
FOXJ2	0.013915675	0	509	1.39E-02	943	-434
HDDC3	0.013922345	0	510	1.39E-02	944	-434
LOC106558621	0.013922345	0	511	1.39E-02	945	-434
UNC45A	0.013922345	0	512	1.39E-02	946	-434
ARRDC1	0.013930592	0	513	1.39E-02	947	-434
EXD3	0.013930592	0	514	1.39E-02	948	-434
SEMA4A	0.195267774	13	4013	1.39E-02	949	3064
MERTK	0.195309217	13	4015	1.40E-02	950	3065
KCNJ13	0.167764916	11	3550	1.40E-02	951	2599
ERCC6	0.909273476	64	11881	1.40E-02	952	10929
BTD	0.322244881	22	5857	1.40E-02	953	4904
COL6A3	0.322559562	22	5869	1.40E-02	954	4915
PDSS2	0.09819662	6	2329	1.40E-02	955	1374
SERAC1	0.225149938	15	4438	1.41E-02	956	3482
TWIST2	0.479193537	33	7939	1.41E-02	957	6982
ARID1A	0.522441781	36	8449	1.41E-02	958	7491
KIF1BP	0.466118642	32	7725	1.41E-02	959	6766
DTNA	0.05651069	3	1560	1.41E-02	960	600
PIK3R6	0.014130545	0	516	1.41E-02	961	-445
ZBTB7C	0.014131834	0	517	1.41E-02	962	-445
MAPK4	0.014131834	0	518	1.41E-02	963	-445
LOC102153763	0.014137882	0	519	1.41E-02	964	-445
NFIA	0.014144775	0	520	1.41E-02	965	-445
TFAP2A	0.537848327	37	8616	1.42E-02	966	7650
MYRF	0.014155918	0	521	1.42E-02	967	-446
RUNX1	0.042614	2	1212	1.42E-02	968	244
OSTM1	0.042644987	2	1213	1.42E-02	969	244
ACAD11	0.014223225	0	522	1.42E-02	970	-448
UBA5	0.014223225	0	523	1.42E-02	971	-448
LOC477699	0.014232058	0	524	1.42E-02	972	-448
CDAN1	0.028579275	1	928	1.43E-02	973	-45
STRC	0.028579275	1	932	1.43E-02	974	-42
PGR	0.028582246	1	934	1.43E-02	975	-41
SGCZ	0.014291624	0	526	1.43E-02	976	-450
COBLL1	0.014302876	0	527	1.43E-02	977	-450
COL18A1	0.301124218	20	5535	1.43E-02	978	4557
LOC106557498	0.01437831	0	528	1.44E-02	979	-451
LOC106559053	0.01437831	0	529	1.44E-02	980	-451
ZSWIM6	0.201427606	13	4086	1.44E-02	981	3105
NT5DC3	0.014394982	0	530	1.44E-02	982	-452
LOC102152631	0.014394982	0	531	1.44E-02	983	-452
INO80	0.014403817	0	532	1.44E-02	984	-452
CHP1	0.014403817	0	533	1.44E-02	985	-452
NUSAP1	0.014403817	0	534	1.44E-02	986	-452
RTF1	0.014403817	0	535	1.44E-02	987	-452
RPAP1	0.014403817	0	536	1.44E-02	988	-452
TYRO3	0.014403817	0	537	1.44E-02	989	-452
ZC3H12D	0.014408135	0	538	1.44E-02	990	-452
LOC485139	0.014420973	0	539	1.44E-02	991	-452
PDZRN3	0.014425063	0	540	1.44E-02	992	-452
EPM2A	0.245497868	16	4740	1.44E-02	993	3747
TGDS	0.375779935	25	6592	1.45E-02	994	5598
RAD21	0.824317072	56	11243	1.45E-02	995	10248
ABCA4	0.217653561	14	4335	1.45E-02	996	3339
ALDH5A1	0.319949915	21	5811	1.45E-02	997	4814
SACS	0.160088703	10	3390	1.46E-02	998	2392
APCDD1	0.04372318	2	1244	1.46E-02	999	245
ECE1	0.248727693	16	4784	1.46E-02	1000	3784
ZBBX	0.014691832	0	541	1.47E-02	1001	-460
BICD1	0.014726862	0	543	1.47E-02	1002	-459
USP37	0.014731513	0	544	1.47E-02	1003	-459
INCENP	0.01476116	0	545	1.48E-02	1004	-459
RARB	0.206666241	13	4172	1.48E-02	1005	3167
TYK2	0.103450113	6	2434	1.48E-02	1006	1428
IFI30	0.014792732	0	547	1.48E-02	1007	-460
MAST3	0.014792732	0	548	1.48E-02	1008	-460
HMBS	0.207236116	13	4182	1.48E-02	1009	3173
NXPH1	0.014929007	0	550	1.49E-02	1010	-460
COPB2	0.01496023	0	552	1.50E-02	1011	-459
AMPD2	0.239413152	15	4659	1.50E-02	1012	3647
GYG1	0.045168945	2	1292	1.51E-02	1013	279
LOC102152918	0.015069241	0	554	1.51E-02	1014	-460
RAB11FIP5	0.015070266	0	555	1.51E-02	1015	-460
SFXN5	0.015070266	0	556	1.51E-02	1016	-460
MYH6	0.075393401	4	1960	1.51E-02	1017	943
LAMB1	0.120738768	7	2703	1.51E-02	1018	1685
CCDC67	0.015122181	0	558	1.51E-02	1019	-461
ADNP	0.34789118	22	6232	1.51E-02	1020	5212
ALS2	0.317825295	20	5771	1.51E-02	1021	4750
RAD50	0.106224524	6	2488	1.52E-02	1022	1466
MPI	0.121402877	7	2719	1.52E-02	1023	1696
ADAMTS14	0.015177901	0	559	1.52E-02	1024	-465
GATA3	0.167344391	10	3535	1.52E-02	1025	2510
PTPRT	0.015218826	0	560	1.52E-02	1026	-466
PRKAR1A	0.715511036	46	10342	1.52E-02	1027	9315
NECAP1	0.076217036	4	1974	1.52E-02	1028	946
OCA2	0.10687002	6	2498	1.53E-02	1029	1469
NELL1	0.015292743	0	561	1.53E-02	1030	-469
DCDC1	0.015317128	0	562	1.53E-02	1031	-469
PROM1	0.215758491	13	4307	1.54E-02	1032	3275
GPM6A	0.015429915	0	563	1.54E-02	1033	-470
VDR	0.324850036	20	5896	1.55E-02	1034	4862
BCL11B	0.015473492	0	564	1.55E-02	1035	-471
GLUL	0.263291734	16	5065	1.55E-02	1036	4029
KIRREL3	0.031048971	1	984	1.55E-02	1037	-53
PDGFRA	0.139766447	8	3039	1.55E-02	1038	2001
CDKAL1	0.015589223	0	566	1.56E-02	1039	-473
CTSV	0.015594648	0	567	1.56E-02	1040	-473
ZNF782	0.015594648	0	568	1.56E-02	1041	-473
CASR	0.437341338	27	7375	1.56E-02	1042	6333
UCHL1	0.156303563	9	3328	1.56E-02	1043	2285
TCF3	0.093922455	5	2242	1.57E-02	1044	1198
LOC106557508	0.015659179	0	570	1.57E-02	1045	-475
LOC106558276	0.015711497	0	572	1.57E-02	1046	-474
LOC100682940	0.015711988	0	573	1.57E-02	1047	-474
ANAPC1	0.015711988	0	574	1.57E-02	1048	-474
GALC	0.220026681	13	4358	1.57E-02	1049	3309
TRAPPC11	0.267632728	16	5118	1.57E-02	1050	4068
POMT1	0.708510991	44	10291	1.57E-02	1051	9240
SCN4A	0.411132792	25	7032	1.58E-02	1052	5980
ALDH18A1	0.47456313	29	7870	1.58E-02	1053	6817
KIF18A	0.015819488	0	575	1.58E-02	1054	-479
ZFR2	0.015833926	0	576	1.58E-02	1055	-479
SOX10	0.634729427	39	9579	1.59E-02	1056	8523
PARD3B	0.015882202	0	577	1.59E-02	1057	-480
CTSK	0.365640194	22	6449	1.59E-02	1058	5391
KHDRBS2	0.015909646	0	578	1.59E-02	1059	-481
CEP57	0.541455319	33	8666	1.59E-02	1060	7606
LOC488857	0.015948751	0	579	1.59E-02	1061	-482
LIPF	0.015988574	0	580	1.60E-02	1062	-482
ADGRA3	0.015994683	0	581	1.60E-02	1063	-482
PLEC	0.336021095	20	6062	1.60E-02	1064	4998
MATR3	0.112151981	6	2572	1.60E-02	1065	1507
FADS2	0.016108473	0	582	1.61E-02	1066	-484
KIF1C	0.177692393	10	3701	1.62E-02	1067	2634
GTSE1	0.016272664	0	584	1.63E-02	1068	-484
NTRK2	0.048848703	2	1368	1.63E-02	1069	299
PGBD5	0.016293606	0	585	1.63E-02	1070	-485
FAM155A	0.016294573	0	586	1.63E-02	1071	-485
SMARCA5	0.016329113	0	587	1.63E-02	1072	-485
LZTFL1	0.295399468	17	5476	1.64E-02	1073	4403
MSH2	0.312752074	18	5697	1.65E-02	1074	4623
MNX1	0.099059361	5	2355	1.65E-02	1075	1280
MLH1	0.313821231	18	5715	1.65E-02	1076	4639
LOC102155280	0.016522827	0	588	1.65E-02	1077	-489
LOC100686343	0.016522827	0	589	1.65E-02	1078	-489
LOC100684485	0.016586105	0	590	1.66E-02	1079	-489
NRIP1	0.016586105	0	591	1.66E-02	1080	-489
SLC25A12	0.083018456	4	2073	1.66E-02	1081	992
MEGF10	0.249055679	14	4788	1.66E-02	1082	3706
LOC106557694	0.016697226	0	593	1.67E-02	1083	-490
BBS4	0.318185724	18	5775	1.67E-02	1084	4691
LOC102154437	0.0167629	0	594	1.68E-02	1085	-491
SNX10	0.386500292	22	6726	1.68E-02	1086	5640
MEOX1	0.151246279	8	3250	1.68E-02	1087	2163
ABCC9	0.522194833	30	8442	1.68E-02	1088	7354
ALX4	0.353750186	20	6294	1.68E-02	1089	5205
POC1A	0.404375815	23	6928	1.68E-02	1090	5838
NETO1	0.016902854	0	596	1.69E-02	1091	-495
CYP2R1	0.169404813	9	3570	1.69E-02	1092	2478
NRXN1	0.186449844	10	3859	1.69E-02	1093	2766
TWISTNB	0.016965775	0	597	1.70E-02	1094	-497
SNRNP200	0.220920492	12	4370	1.70E-02	1095	3275
FGF14	0.221062927	12	4375	1.70E-02	1096	3279
LATS1	0.01700889	0	598	1.70E-02	1097	-499
CYP27A1	0.459547603	26	7644	1.70E-02	1098	6546
ERCC5	0.443028612	25	7420	1.70E-02	1099	6321
TRMT12	0.017057129	0	599	1.71E-02	1100	-501
TATDN1	0.017057129	0	600	1.71E-02	1101	-501
CISD2	0.477676489	27	7905	1.71E-02	1102	6803
PMS2	0.324789003	18	5895	1.71E-02	1103	4792
NDUFA9	0.32510055	18	5904	1.71E-02	1104	4800
ZFPM2	0.154602265	8	3309	1.72E-02	1105	2204
MYRIP	0.017189836	0	601	1.72E-02	1106	-505
UFD1L	0.585403159	33	9155	1.72E-02	1107	8048
EPHB1	0.017246806	0	602	1.72E-02	1108	-506
USB1	0.345684221	19	6201	1.73E-02	1109	5092
PDCD7	0.017297141	0	603	1.73E-02	1110	-507
OSTF1	0.017310655	0	604	1.73E-02	1111	-507
MASP1	0.259981349	14	4986	1.73E-02	1112	3874
TUB	0.260280756	14	4993	1.74E-02	1113	3880
LOC610073	0.017354419	0	607	1.74E-02	1114	-507
NOX4	0.017354419	0	608	1.74E-02	1115	-507
COL11A2	0.607680992	34	9347	1.74E-02	1116	8231
C32H4orf17	0.01738236	0	609	1.74E-02	1117	-508
SAG	0.209042996	11	4219	1.74E-02	1118	3101
HN1	0.017567951	0	610	1.76E-02	1119	-509
SLC16A5	0.017567951	0	611	1.76E-02	1120	-509
KCTD2	0.017567951	0	612	1.76E-02	1121	-509
LOC102155865	0.017567951	0	613	1.76E-02	1122	-509
LOC106559238	0.017567951	0	614	1.76E-02	1123	-509
HID1	0.017567951	0	615	1.76E-02	1124	-509
OTOP2	0.017567951	0	616	1.76E-02	1125	-509
SETD5	0.26372275	14	5078	1.76E-02	1126	3952
PLEKHG1	0.017613341	0	617	1.76E-02	1127	-510
RAF1	0.687065294	38	10111	1.76E-02	1128	8983
FAT3	0.017631562	0	619	1.76E-02	1129	-510
ARL6	0.440958657	24	7402	1.76E-02	1130	6272
LPAR3	0.01763999	0	620	1.76E-02	1131	-511
LOC106557899	0.017640783	0	621	1.76E-02	1132	-511
LRSAM1	0.070792372	3	1855	1.77E-02	1133	722
COL10A1	0.141598766	7	3067	1.77E-02	1134	1933
MEGF8	0.460266972	25	7655	1.77E-02	1135	6520
VWA3A	0.017752452	0	622	1.78E-02	1136	-514
GK5	0.017786067	0	623	1.78E-02	1137	-514
XRN1	0.017786067	0	624	1.78E-02	1138	-514
TNFRSF17	0.017795636	0	625	1.78E-02	1139	-514
P4HB	0.338917315	18	6101	1.78E-02	1140	4961
GAA	0.338917315	18	6114	1.78E-02	1141	4973
NPFFR1	0.017879198	0	627	1.79E-02	1142	-515
SHANK2	0.01796191	0	628	1.80E-02	1143	-515
ZNF512B	0.017971505	0	630	1.80E-02	1144	-514
ASXL1	0.736882571	40	10511	1.80E-02	1145	9366
PAX2	0.431525189	23	7307	1.80E-02	1146	6161
UNC5B	0.018021211	0	631	1.80E-02	1147	-516
TNFRSF1A	0.234309873	12	4591	1.80E-02	1148	3443
FASTKD1	0.018052565	0	632	1.81E-02	1149	-517
NDUFA12	0.344029089	18	6185	1.81E-02	1150	5035
LOC106557626	0.018112077	0	634	1.81E-02	1151	-517
ADCK3	0.181174939	9	3760	1.81E-02	1152	2608
DHTKD1	0.182022479	9	3781	1.82E-02	1153	2628
MPPED2	0.01820823	0	635	1.82E-02	1154	-519
FAH	0.145698021	7	3141	1.82E-02	1155	1986
LOC106559920	0.018232513	0	637	1.82E-02	1156	-519
TERT	0.420377997	22	7170	1.83E-02	1157	6013
PRKAG2	0.128044812	6	2849	1.83E-02	1158	1691
ANKEF1	0.018308453	0	638	1.83E-02	1159	-521
CCDC40	0.055039394	2	1520	1.83E-02	1160	360
ZMPSTE24	0.550690476	29	8776	1.84E-02	1161	7615
SYT14	0.128613224	6	2860	1.84E-02	1162	1698
LONP1	0.551829141	29	8794	1.84E-02	1163	7631
DNMT1	0.257644069	13	4938	1.84E-02	1164	3774
COL4A3BP	0.276218789	14	5232	1.84E-02	1165	4067
LOC106558919	0.018419738	0	639	1.84E-02	1166	-527
LOC106558595	0.01843282	0	640	1.84E-02	1167	-527
SNTG2	0.018439003	0	641	1.84E-02	1168	-527
MYT1L	0.018439003	0	642	1.84E-02	1169	-527
ZNF827	0.018517638	0	643	1.85E-02	1170	-527
MKS1	0.945519097	50	12047	1.85E-02	1171	10876
ZAK	0.018554225	0	645	1.86E-02	1172	-527
C15H12orf73	0.018614985	0	646	1.86E-02	1173	-527
EFTUD2	0.446947343	23	7505	1.86E-02	1174	6331
PIK3R2	0.447442712	23	7511	1.86E-02	1175	6336
LOC106560058	0.018647824	0	647	1.86E-02	1176	-529
LOC102155443	0.018649448	0	648	1.86E-02	1177	-529
SEZ6	0.018649448	0	649	1.86E-02	1178	-529
LOC102155688	0.018649448	0	650	1.86E-02	1179	-529
HS2ST1	0.018678969	0	652	1.87E-02	1180	-528
TAF2	0.224212076	11	4426	1.87E-02	1181	3245
KCNJ2	0.411132792	21	7056	1.87E-02	1182	5874
ABCA12	0.33812474	17	6084	1.88E-02	1183	4901
ANTXR1	0.564154476	29	8917	1.88E-02	1184	7733
PRM2	0.018805167	0	653	1.88E-02	1185	-532
PRM3	0.018805167	0	654	1.88E-02	1186	-532
PAX3	0.545769152	28	8723	1.88E-02	1187	7536
CCR6	0.150802857	7	3242	1.89E-02	1188	2054
AKAP12	0.018858925	0	656	1.89E-02	1189	-533
FCRL6	0.018885821	0	657	1.89E-02	1190	-533
COQ2	0.358881542	18	6358	1.89E-02	1191	5167
LOC102153136	0.018935844	0	658	1.89E-02	1192	-534
MPDZ	0.09475405	4	2255	1.90E-02	1193	1062
IQGAP1	0.018976313	0	659	1.90E-02	1194	-535
WHAMM	0.018976313	0	660	1.90E-02	1195	-535
KCNJ11	0.493745497	25	8131	1.90E-02	1196	6935
BDKRB2	0.019004008	0	661	1.90E-02	1197	-536
ZNF462	0.019007549	0	662	1.90E-02	1198	-536
FH	0.419216173	21	7163	1.91E-02	1199	5964
SAR1B	0.172455784	8	3606	1.92E-02	1200	2406
LOC102155931	0.019203641	0	663	1.92E-02	1201	-538
SYT1	0.019203641	0	664	1.92E-02	1202	-538
MYO5B	0.038425197	1	1114	1.92E-02	1203	-89
AMPD1	0.076905254	3	1991	1.92E-02	1204	787
WISP3	0.192360126	9	3974	1.92E-02	1205	2769
GSN	0.076974994	3	1993	1.92E-02	1206	787
MMP2	0.36662774	18	6467	1.93E-02	1207	5260
SPTBN2	0.28958408	14	5412	1.93E-02	1208	4204
PACS1	0.28958408	14	5414	1.93E-02	1209	4205
PNPLA8	0.368895387	18	6501	1.94E-02	1210	5291
KDM7A	0.01941584	0	665	1.94E-02	1211	-546
ZNF367	0.0194444	0	667	1.94E-02	1212	-545
LOC610321	0.019495892	0	668	1.95E-02	1213	-545
ICA1	0.019495892	0	669	1.95E-02	1214	-545
MIR127	0.019512893	0	670	1.95E-02	1215	-545
MIR433	0.019512893	0	671	1.95E-02	1216	-545
RTL1	0.019512893	0	672	1.95E-02	1217	-545
VPS33B	0.605193742	30	9320	1.95E-02	1218	8102
PDLIM7	0.019564641	0	673	1.96E-02	1219	-546
RGS14	0.019564641	0	675	1.96E-02	1220	-545
TRPC1	0.019574325	0	676	1.96E-02	1221	-545
DNMT3B	0.412491188	20	7081	1.96E-02	1222	5859
LOC102156453	0.019660256	0	677	1.97E-02	1223	-546
CYTIP	0.019691346	0	678	1.97E-02	1224	-546
LOC102152599	0.019691346	0	679	1.97E-02	1225	-546
THOC3	0.019747059	0	680	1.97E-02	1226	-546
CPLX2	0.019747059	0	681	1.97E-02	1227	-546
HRH2	0.019747059	0	682	1.97E-02	1228	-546
LOC102152559	0.019751192	0	683	1.98E-02	1229	-546
LOC102152634	0.019751192	0	684	1.98E-02	1230	-546
SLC17A5	0.553310817	27	8810	1.98E-02	1231	7579
LSAMP	0.019766814	0	685	1.98E-02	1232	-547
SPEG	0.177959716	8	3710	1.98E-02	1233	2477
ACVRL1	0.258257362	12	4959	1.99E-02	1234	3725
PTPN5	0.019914154	0	686	1.99E-02	1235	-549
MECOM	0.019938721	0	687	1.99E-02	1236	-549
LOC102153201	0.019977389	0	688	2.00E-02	1237	-549
RSPH6A	0.019995315	0	689	2.00E-02	1238	-549
EML2	0.019995315	0	690	2.00E-02	1239	-549
MIR330	0.019995315	0	691	2.00E-02	1240	-549
GPR4	0.019995315	0	692	2.00E-02	1241	-549
LAMB2	0.260233708	12	4989	2.00E-02	1242	3747
EP300	0.261401559	12	5030	2.01E-02	1243	3787
ST6GALNAC5	0.020119171	0	694	2.01E-02	1244	-550
DSG3	0.020129855	0	695	2.01E-02	1245	-550
CP	0.302042543	14	5552	2.01E-02	1246	4306
MOB3B	0.020166768	0	696	2.02E-02	1247	-551
RHOH	0.020169186	0	697	2.02E-02	1248	-551
DAPK1	0.020194894	0	698	2.02E-02	1249	-551
PRL	0.020194894	0	700	2.02E-02	1250	-550
DDAH1	0.020320073	0	701	2.03E-02	1251	-550
LRRC4C	0.02035251	0	702	2.04E-02	1252	-550
ANKRD10	0.020406405	0	703	2.04E-02	1253	-550
IL17RD	0.469754597	22	7788	2.04E-02	1254	6534
COL1A1	0.86028033	41	11510	2.05E-02	1255	10255
NDUFA10	0.38924555	18	6750	2.05E-02	1256	5494
KIAA0196	0.861293326	41	11516	2.05E-02	1257	10259
DCBLD2	0.020509191	0	704	2.05E-02	1258	-554
GLI3	0.760182216	36	10719	2.05E-02	1259	9460
PDZRN4	0.020559494	0	705	2.06E-02	1260	-555
LOC102157256	0.020591035	0	706	2.06E-02	1261	-555
TRAM2	0.020591035	0	707	2.06E-02	1262	-555
LOC610304	0.020591035	0	708	2.06E-02	1263	-555
AP4B1	0.32946125	15	5967	2.06E-02	1264	4703
GUSB	0.391757977	18	6776	2.06E-02	1265	5511
ARL13B	0.391757977	18	6779	2.06E-02	1266	5513
GBE1	0.413197506	19	7098	2.07E-02	1267	5831
EXT1	0.186355046	8	3858	2.07E-02	1268	2590
RNASEH2B	0.227941694	10	4479	2.07E-02	1269	3210
PITX1	0.124551106	5	2778	2.08E-02	1270	1508
NFIB	0.020774223	0	710	2.08E-02	1271	-561
TMEM231	0.685884392	32	10100	2.08E-02	1272	8828
ARNT2	0.333333661	15	6017	2.08E-02	1273	4744
PKD1L2	0.020836446	0	712	2.08E-02	1274	-562
KYNU	0.187829957	8	3887	2.09E-02	1275	2612
ALPL	0.45946451	21	7637	2.09E-02	1276	6361
CCDC173	0.020911186	0	714	2.09E-02	1277	-563
KLHL23	0.020911186	0	715	2.09E-02	1278	-563
UBR3	0.020911186	0	716	2.09E-02	1279	-563
MYO3B	0.020911186	0	717	2.09E-02	1280	-563
COG5	0.10464403	4	2463	2.09E-02	1281	1182
ACY3	0.020943496	0	718	2.09E-02	1282	-564
LOC611811	0.020943496	0	719	2.09E-02	1283	-564
GSTP1	0.020943496	0	720	2.09E-02	1284	-564
PHF12	0.020949934	0	721	2.09E-02	1285	-564
MYO18A	0.020949934	0	722	2.09E-02	1286	-564
PHLDB2	0.020956623	0	723	2.10E-02	1287	-564
TRDN	0.041924053	1	1191	2.10E-02	1288	-97
LOC106559957	0.020964138	0	724	2.10E-02	1289	-565
SEMA4B	0.020971949	0	725	2.10E-02	1290	-565
APOA4	0.020976483	0	726	2.10E-02	1291	-565
CDC14B	0.020999093	0	727	2.10E-02	1292	-565
HABP4	0.020999093	0	728	2.10E-02	1293	-565
SLC35D2	0.020999093	0	729	2.10E-02	1294	-565
WWC1	0.021000468	0	731	2.10E-02	1295	-564
LOC106559056	0.021032992	0	732	2.10E-02	1296	-564
INPP5D	0.021036444	0	733	2.10E-02	1297	-564
ABCD3	0.50539684	23	8249	2.11E-02	1298	6951
ERCC3	0.274278459	12	5206	2.11E-02	1299	3907
SLC26A5	0.042312602	1	1197	2.12E-02	1300	-103
ICK	0.254361543	11	4895	2.12E-02	1301	3594
LOC102153957	0.021213433	0	734	2.12E-02	1302	-568
MBIP	0.021213433	0	735	2.12E-02	1303	-568
MOGS	0.339680744	15	6124	2.12E-02	1304	4820
NKAIN2	0.021254372	0	736	2.13E-02	1305	-569
GCH1	0.446680853	20	7504	2.13E-02	1306	6198
ALDOB	0.234113457	10	4584	2.13E-02	1307	3277
PVRL1	0.469106165	21	7760	2.13E-02	1308	6452
RNASET2	0.277274047	12	5248	2.13E-02	1309	3939
PIP5K1B	0.021330663	0	737	2.13E-02	1310	-573
EPHA5	0.021375087	0	738	2.14E-02	1311	-573
LOC102153257	0.021378526	0	740	2.14E-02	1312	-572
LMBRD1	0.299392037	13	5519	2.14E-02	1313	4206
KCNJ1	0.663780676	30	9827	2.14E-02	1314	8513
POC1B	0.107203958	4	2505	2.14E-02	1315	1190
FASTKD2	0.407442605	18	6971	2.14E-02	1316	5655
NANOG	0.021451623	0	741	2.15E-02	1317	-576
DPYS	0.257465451	11	4930	2.15E-02	1318	3612
ATXN1	0.386415803	17	6724	2.15E-02	1319	5405
TBX6	0.300594939	13	5531	2.15E-02	1320	4211
HS6ST1	0.42993554	19	7288	2.15E-02	1321	5967
LOC102156602	0.021496854	0	742	2.15E-02	1322	-580
RPL18A	0.021504762	0	743	2.15E-02	1323	-580
UNC13A	0.021504762	0	744	2.15E-02	1324	-580
CHN1	0.388031881	17	6739	2.16E-02	1325	5414
SCNN1A	0.172534414	7	3609	2.16E-02	1326	2283
WNT7A	0.474502702	21	7862	2.16E-02	1327	6535
ORC1	0.669301203	30	9914	2.16E-02	1328	8586
KCNA1	0.32510055	14	5902	2.17E-02	1329	4573
VCL	0.108423371	4	2516	2.17E-02	1330	1186
GSKIP	0.021699368	0	745	2.17E-02	1331	-586
LOC100683493	0.021701102	0	746	2.17E-02	1332	-586
NAV3	0.021716437	0	747	2.17E-02	1333	-586
SLC2A12	0.021799119	0	748	2.18E-02	1334	-586
WIPF1	0.240070464	10	4671	2.18E-02	1335	3336
YARS2	0.568325524	25	8975	2.19E-02	1336	7639
BRF1	0.263381831	11	5069	2.19E-02	1337	3732
ADAMTS10	0.439380618	19	7391	2.20E-02	1338	6053
LOC102153623	0.022033455	0	749	2.20E-02	1339	-590
NPHP1	0.83778362	37	11370	2.20E-02	1340	10030
HPSE2	0.19842816	8	4054	2.20E-02	1341	2713
FARS2	0.441076238	19	7405	2.21E-02	1342	6063
LOC106560023	0.022067045	0	752	2.21E-02	1343	-591
LOC102155940	0.022067045	0	753	2.21E-02	1344	-591
TMEM155	0.022067045	0	754	2.21E-02	1345	-591
LOC106560047	0.022067045	0	755	2.21E-02	1346	-591
ANXA5	0.022067045	0	756	2.21E-02	1347	-591
TBATA	0.022123996	0	757	2.21E-02	1348	-591
WDR35	0.752244685	33	10651	2.21E-02	1349	9302
EDC3	0.088920548	3	2174	2.22E-02	1350	824
TRAF6	0.111240418	4	2564	2.22E-02	1351	1213
BUB3	0.512653344	22	8331	2.23E-02	1352	6979
ABCC4	0.022310368	0	759	2.23E-02	1353	-594
PAMR1	0.02234477	0	760	2.23E-02	1354	-594
SLC22A1	0.022349611	0	761	2.23E-02	1355	-594
COMT	0.783224589	34	10901	2.24E-02	1356	9545
SUMF1	0.695936572	30	10192	2.24E-02	1357	8835
LOC478678	0.022484969	0	762	2.25E-02	1358	-596
LOC102154238	0.02256064	0	763	2.26E-02	1359	-596
TBP	0.564076941	24	8916	2.26E-02	1360	7556
PEPD	0.473982729	20	7856	2.26E-02	1361	6495
GPRIN3	0.022601315	0	764	2.26E-02	1362	-598
SLC2A1	0.679194557	29	10038	2.26E-02	1363	8675
NRL	0.271896507	11	5174	2.27E-02	1364	3810
AMN1	0.022727075	0	765	2.27E-02	1365	-600
CA2	0.341493184	14	6154	2.28E-02	1366	4788
STX11	0.182134986	7	3786	2.28E-02	1367	2419
LARS	0.273487079	11	5198	2.28E-02	1368	3830
SALL1	0.662084758	28	9813	2.28E-02	1369	8444
MGP	0.525279378	22	8479	2.28E-02	1370	7109
LOC102152103	0.022907442	0	768	2.29E-02	1371	-603
LYPD8	0.022907442	0	769	2.29E-02	1372	-603
ZFYVE26	0.389475467	16	6755	2.29E-02	1373	5382
KSR1	0.022925443	0	770	2.29E-02	1374	-604
SARM1	0.022925443	0	771	2.29E-02	1375	-604
SLC13A2	0.022925443	0	773	2.29E-02	1376	-603
LOC106559312	0.022925443	0	774	2.29E-02	1377	-603
RAB34	0.022925443	0	775	2.29E-02	1378	-603
CASC4	0.022999386	0	776	2.30E-02	1379	-603
PURA	0.391275743	16	6771	2.30E-02	1380	5391
ZNF184	0.02304315	0	778	2.30E-02	1381	-603
CCT2	0.023058022	0	779	2.31E-02	1382	-603
ANKDD1A	0.02309851	0	780	2.31E-02	1383	-603
AMACR	0.393733841	16	6821	2.32E-02	1384	5437
BBS9	0.347496867	14	6222	2.32E-02	1385	4837
HLCS	0.347591278	14	6224	2.32E-02	1386	4838
SPINK6	0.023182647	0	781	2.32E-02	1387	-606
ACVR1	0.301379707	12	5543	2.32E-02	1388	4155
ARSB	0.512035639	21	8321	2.33E-02	1389	6932
SCN8A	0.303272226	12	5582	2.33E-02	1390	4192
ADGRL2	0.023355363	0	783	2.34E-02	1391	-608
EYA4	0.046729972	1	1330	2.34E-02	1392	-62
LOC102152975	0.023368258	0	784	2.34E-02	1393	-609
LOC100855615	0.023375959	0	785	2.34E-02	1394	-609
EEF2KMT	0.023375959	0	786	2.34E-02	1395	-609
PPL	0.023375959	0	787	2.34E-02	1396	-609
12-Sep	0.023375959	0	788	2.34E-02	1397	-609
ZNF500	0.023375959	0	789	2.34E-02	1398	-609
SLC15A1	0.02339126	0	790	2.34E-02	1399	-609
CKAP2L	0.561401543	23	8893	2.34E-02	1400	7493
STPG2	0.023403038	0	791	2.34E-02	1401	-610
DHX33	0.023428374	0	792	2.34E-02	1402	-610
IGF1R	0.445386883	18	7462	2.34E-02	1403	6059
ASTN2	0.023447535	0	793	2.34E-02	1404	-611
ATP6V1B2	0.729838118	30	10460	2.35E-02	1405	9055
MMP7	0.023558541	0	794	2.36E-02	1406	-612
ALG3	0.683471754	28	10078	2.36E-02	1407	8671
TAB2	0.047147423	1	1336	2.36E-02	1408	-72
CSMD1	0.0237324	0	795	2.37E-02	1409	-614
POLD1	0.285224634	11	5346	2.38E-02	1410	3936
SNX14	0.66553498	27	9859	2.38E-02	1411	8448
LOC610950	0.023802011	0	796	2.38E-02	1412	-616
MYH13	0.023829393	0	797	2.38E-02	1413	-616
ZDHHC14	0.023895765	0	798	2.39E-02	1414	-616
LOC106558666	0.023895765	0	799	2.39E-02	1415	-616
GNAO1	0.286791042	11	5367	2.39E-02	1416	3951
RAB20	0.023937398	0	800	2.39E-02	1417	-617
AMT	0.311291157	12	5678	2.39E-02	1418	4260
DYM	0.502949309	20	8232	2.39E-02	1419	6813
LOC106557597	0.023995105	0	801	2.40E-02	1420	-619
COG7	0.072067796	2	1885	2.40E-02	1421	464
ARVCF	0.817053935	33	11167	2.40E-02	1422	9745
LOC102152629	0.024042442	0	802	2.40E-02	1423	-621
RRN3	0.024088763	0	803	2.41E-02	1424	-621
PPAPDC1A	0.024151769	0	804	2.42E-02	1425	-621
BSDC1	0.024176403	0	805	2.42E-02	1426	-621
SEMA6D	0.024182306	0	806	2.42E-02	1427	-621
EFEMP2	0.532079745	21	8561	2.42E-02	1428	7133
TAF5L	0.024185743	0	807	2.42E-02	1429	-622
BMP1	0.339432917	13	6120	2.42E-02	1430	4690
LOC102153396	0.024252184	0	808	2.43E-02	1431	-623
MRPS28	0.024305705	0	809	2.43E-02	1432	-623
SNRPD3	0.024340971	0	811	2.43E-02	1433	-622
LOC486400	0.024340971	0	812	2.43E-02	1434	-622
F12	0.048684182	1	1365	2.43E-02	1435	-70
PAH	0.440141944	17	7399	2.45E-02	1436	5963
CD163	0.024537169	0	813	2.45E-02	1437	-624
LOC100684512	0.024537169	0	814	2.45E-02	1438	-624
MARK1	0.024547605	0	815	2.45E-02	1439	-624
LOC102152682	0.024562051	0	816	2.46E-02	1440	-624
LOC102156504	0.024603812	0	817	2.46E-02	1441	-624
TPD52	0.024603812	0	818	2.46E-02	1442	-624
SCARB2	0.369198817	14	6504	2.46E-02	1443	5061
ZNF518B	0.024622777	0	819	2.46E-02	1444	-625
SRCAP	0.913244971	36	11911	2.47E-02	1445	10466
COL28A1	0.024691531	0	820	2.47E-02	1446	-626
LITAF	0.049396977	1	1383	2.47E-02	1447	-64
FBXO45	0.024718704	0	821	2.47E-02	1448	-627
IL16	0.024719132	0	822	2.47E-02	1449	-627
MCOLN3	0.024764232	0	823	2.48E-02	1450	-627
DNAJA3	0.024772716	0	824	2.48E-02	1451	-627
CAMSAP3	0.024783435	0	826	2.48E-02	1452	-626
STXBP2	0.024783435	0	827	2.48E-02	1453	-626
LOC102152811	0.024784698	0	829	2.48E-02	1454	-625
TRA2B	0.024795017	0	830	2.48E-02	1455	-625
ADAT1	0.024841138	0	831	2.48E-02	1456	-625
CHRNA1	0.845268647	33	11423	2.49E-02	1457	9966
DPP4	0.024922027	0	832	2.49E-02	1458	-626
ATP13A4	0.024931484	0	833	2.49E-02	1459	-626
JAK1	0.02494279	0	834	2.49E-02	1460	-626
RAVER2	0.02494279	0	835	2.49E-02	1461	-626
SLC29A3	0.249870666	9	4812	2.50E-02	1462	3350
SCN11A	0.150041042	5	3230	2.50E-02	1463	1767
PPT1	0.575648334	22	9067	2.50E-02	1464	7603
TMEM70	0.801040692	31	11036	2.50E-02	1465	9571
MAN1A1	0.025132362	0	836	2.51E-02	1466	-630
ZNF142	0.025138219	0	837	2.51E-02	1467	-630
FBXO9	0.025153485	0	838	2.52E-02	1468	-630
TBC1D20	0.931097936	36	11982	2.52E-02	1469	10513
RAPGEF2	0.02518414	0	839	2.52E-02	1470	-631
NNT	0.050372215	1	1406	2.52E-02	1471	-65
SFXN4	0.277508964	10	5254	2.52E-02	1472	3782
MMACHC	0.632401967	24	9558	2.53E-02	1473	8085
SH2D1B	0.025385754	0	841	2.54E-02	1474	-633
MCOLN1	0.560285292	21	8884	2.55E-02	1475	7409
TLL1	0.076427519	2	1977	2.55E-02	1476	501
LOC106559720	0.025586527	0	843	2.56E-02	1477	-634
GPHN	0.384476631	14	6694	2.56E-02	1478	5216
ANKRD55	0.1025487	3	2414	2.56E-02	1479	935
RTEL1	0.66659595	25	9892	2.56E-02	1480	8412
LAMB3	0.256497877	9	4920	2.56E-02	1481	3439
PLCD1	0.077055318	2	1994	2.57E-02	1482	512
MAPT	0.411132792	15	7014	2.57E-02	1483	5531
CNNM2	0.231887773	8	4553	2.58E-02	1484	3069
AGFG1	0.02578432	0	846	2.58E-02	1485	-639
LOC486150	0.02578432	0	847	2.58E-02	1486	-639
HOXC13	0.051622198	1	1438	2.58E-02	1487	-49
COX5A	0.025814826	0	848	2.58E-02	1488	-640
LYST	0.645792607	24	9670	2.58E-02	1489	8181
FRK	0.02586173	0	849	2.59E-02	1490	-641
SLC5A5	0.310392752	11	5663	2.59E-02	1491	4172
ERICH2	0.02587905	0	850	2.59E-02	1492	-642
RANBP2	0.181257715	6	3763	2.59E-02	1493	2270
SOS2	0.621922732	23	9458	2.59E-02	1494	7964
ARL15	0.025954217	0	853	2.60E-02	1495	-642
LOC102154006	0.025983565	0	854	2.60E-02	1496	-642
ANAPC10	0.025997463	0	855	2.60E-02	1497	-642
LOC102155005	0.026008691	0	856	2.60E-02	1498	-642
SOBP	0.234113457	8	4585	2.60E-02	1499	3086
DOK7	0.989329434	37	12295	2.60E-02	1500	10795
PDE6G	0.338917315	12	6106	2.61E-02	1501	4605
RYR1	0.522336757	19	8443	2.61E-02	1502	6941
CLDN1	0.182920262	6	3801	2.61E-02	1503	2298
UMODL1	0.02622318	0	857	2.62E-02	1504	-647
VANGL1	0.315144593	11	5736	2.63E-02	1505	4231
LTBP2	0.368954653	13	6502	2.64E-02	1506	4996
EDN3	0.632498281	23	9566	2.64E-02	1507	8059
MFI2	0.026358161	0	858	2.64E-02	1508	-650
STX5	0.026374132	0	859	2.64E-02	1509	-650
LOC102154583	0.026443694	0	860	2.64E-02	1510	-650
LOC102154692	0.026443694	0	861	2.64E-02	1511	-650
ATP13A5	0.026458049	0	862	2.65E-02	1512	-650
COL9A1	0.2912461	10	5433	2.65E-02	1513	3920
PRKRA	0.318370254	11	5778	2.65E-02	1514	4264
TGM6	0.212442293	7	4262	2.66E-02	1515	2747
LOC102153610	0.026570483	0	863	2.66E-02	1516	-653
OTOA	0.053155713	1	1475	2.66E-02	1517	-42
SC5D	0.933414614	34	12000	2.67E-02	1518	10482
GRN	0.506761407	18	8262	2.67E-02	1519	6743
RAPGEF4	0.026698023	0	865	2.67E-02	1520	-655
ELMO1	0.026704921	0	866	2.67E-02	1521	-655
TNC	0.053552554	1	1484	2.68E-02	1522	-38
LOC102154260	0.026791375	0	867	2.68E-02	1523	-656
MAPRE2	0.02684132	0	868	2.68E-02	1524	-656
LOC102151195	0.02684132	0	869	2.68E-02	1525	-656
BRIP1	0.967715099	35	12157	2.69E-02	1526	10631
COQ4	0.349463953	12	6247	2.69E-02	1527	4720
CSRP3	0.134488717	4	2949	2.69E-02	1528	1421
NCKAP5	0.026940642	0	872	2.69E-02	1529	-657
MAN1C1	0.026946754	0	873	2.69E-02	1530	-657
ARID5B	0.026955775	0	874	2.70E-02	1531	-657
LOC106558696	0.026955775	0	875	2.70E-02	1532	-657
MAP2K5	0.026964912	0	877	2.70E-02	1533	-656
MAP1B	0.026971942	0	878	2.70E-02	1534	-656
ZNF366	0.026971942	0	879	2.70E-02	1535	-656
DFNB31	0.297796811	10	5497	2.71E-02	1536	3961
LOC102153038	0.027211995	0	880	2.72E-02	1537	-657
HS3ST2	0.027211995	0	881	2.72E-02	1538	-657
LOC102153687	0.027215754	0	882	2.72E-02	1539	-657
PRKDC	0.489985142	17	8083	2.72E-02	1540	6543
AGAP1	0.027268674	0	884	2.73E-02	1541	-657
DNM2	0.327278843	11	5936	2.73E-02	1542	4394
DHRS9	0.027335323	0	888	2.73E-02	1543	-655
LAMC2	0.247019524	8	4761	2.74E-02	1544	3217
CARD14	0.055039394	1	1519	2.75E-02	1545	-26
TNNI3K	0.027527547	0	889	2.75E-02	1546	-657
NEIL2	0.027609591	0	890	2.76E-02	1547	-657
CAPN5	0.055241664	1	1531	2.76E-02	1548	-17
CLCN1	0.166061228	5	3495	2.77E-02	1549	1946
MYH11	0.083274215	2	2080	2.78E-02	1550	530
MMP1	0.027826324	0	892	2.78E-02	1551	-659
MMP8	0.027826324	0	893	2.78E-02	1552	-659
ZNF106	0.02791013	0	896	2.79E-02	1553	-657
ADAL	0.02791013	0	897	2.79E-02	1554	-657
LCMT2	0.02791013	0	898	2.79E-02	1555	-657
TP53BP1	0.02791013	0	899	2.79E-02	1556	-657
MAP1A	0.02791013	0	900	2.79E-02	1557	-657
WDR76	0.02791013	0	901	2.79E-02	1558	-657
FRMD5	0.02791013	0	902	2.79E-02	1559	-657
LOC102157117	0.027923418	0	903	2.79E-02	1560	-657
ST3GAL5	0.475037647	16	7882	2.79E-02	1561	6321
IL6R	0.027982013	0	904	2.80E-02	1562	-658
ATP8B2	0.027982013	0	905	2.80E-02	1563	-658
AQP10	0.027982013	0	906	2.80E-02	1564	-658
LOC102151891	0.027982013	0	907	2.80E-02	1565	-658
UBAP2L	0.027982013	0	908	2.80E-02	1566	-658
SLC39A1	0.027982013	0	910	2.80E-02	1567	-657
S100A4	0.027982013	0	911	2.80E-02	1568	-657
LOC102156046	0.027982013	0	912	2.80E-02	1569	-657
BAZ2B	0.027988415	0	913	2.80E-02	1570	-657
CDH7	0.027996093	0	914	2.80E-02	1571	-657
SLC8A1	0.028060138	0	915	2.81E-02	1572	-657
LPCAT3	0.028068023	0	916	2.81E-02	1573	-657
NIPA1	0.253124797	8	4878	2.81E-02	1574	3304
MCTP1	0.028152868	0	917	2.82E-02	1575	-658
NYAP2	0.028171388	0	918	2.82E-02	1576	-658
CNGB3	0.169441532	5	3571	2.82E-02	1577	1994
FSCN2	0.338917315	11	6109	2.82E-02	1578	4531
SGSH	0.338917315	11	6113	2.82E-02	1579	4534
PLOD2	0.395730509	13	6836	2.83E-02	1580	5256
ASS1	0.282774297	9	5316	2.83E-02	1581	3735
LOC102152711	0.02828715	0	919	2.83E-02	1582	-663
CCT5	0.226338937	7	4457	2.83E-02	1583	2874
PARP16	0.028307696	0	920	2.83E-02	1584	-664
LRP4	0.736610599	25	10507	2.83E-02	1585	8922
FMO1	0.028341392	0	921	2.83E-02	1586	-665
HEPACAM	0.42598897	14	7256	2.84E-02	1587	5669
C6H7orf61	0.028474102	0	925	2.85E-02	1588	-663
KLHL29	0.028523992	0	926	2.85E-02	1589	-663
STARD9	0.028579275	0	927	2.86E-02	1590	-663
CCNDBP1	0.028579275	0	930	2.86E-02	1591	-661
LOC478277	0.028579275	0	931	2.86E-02	1592	-661
ELL3	0.028579275	0	933	2.86E-02	1593	-660
CNTN5	0.028582246	0	935	2.86E-02	1594	-659
ZNF592	0.028656236	0	936	2.87E-02	1595	-659
SLC28A1	0.028656236	0	937	2.87E-02	1596	-659
FSD2	0.028656236	0	938	2.87E-02	1597	-659
SLC25A27	0.028656366	0	939	2.87E-02	1598	-659
TDRD6	0.028656366	0	940	2.87E-02	1599	-659
HTT	0.458565685	15	7626	2.87E-02	1600	6026
TXLNB	0.028665008	0	941	2.87E-02	1601	-660
DNM1	0.315615611	10	5741	2.87E-02	1602	4139
SPATA17	0.028701466	0	942	2.87E-02	1603	-661
SEC14L5	0.028711661	0	943	2.87E-02	1604	-661
LOC102157112	0.028930155	0	944	2.89E-02	1605	-661
ERCC8	0.929773166	31	11973	2.91E-02	1606	10367
NELL2	0.029100281	0	945	2.91E-02	1607	-662
ADGRB3	0.029119244	0	946	2.91E-02	1608	-662
IFT122	0.845185447	28	11420	2.91E-02	1609	9811
SEMA4F	0.029151873	0	947	2.92E-02	1610	-663
LOXL3	0.029151873	0	948	2.92E-02	1611	-663
AUP1	0.029151873	0	949	2.92E-02	1612	-663
DQX1	0.029151873	0	950	2.92E-02	1613	-663
MRPL53	0.029151873	0	951	2.92E-02	1614	-663
TGM5	0.02915639	0	952	2.92E-02	1615	-663
COL27A1	0.175478963	5	3662	2.92E-02	1616	2046
LOC102156133	0.029247684	0	954	2.92E-02	1617	-663
LOC100685557	0.029247684	0	955	2.92E-02	1618	-663
ANO1	0.02924938	0	956	2.92E-02	1619	-663
ZNF839	0.029266236	0	957	2.93E-02	1620	-663
MANEAL	0.02927778	0	958	2.93E-02	1621	-663
PPARG	0.556683358	18	8845	2.93E-02	1622	7223
SYDE2	0.029307721	0	959	2.93E-02	1623	-664
WDR63	0.029307721	0	960	2.93E-02	1624	-664
TBX15	0.322513094	10	5865	2.93E-02	1625	4240
FLVCR2	0.293828033	9	5463	2.94E-02	1626	3837
PTPN22	0.294331165	9	5466	2.94E-02	1627	3839
ORC6	0.562624046	18	8900	2.96E-02	1628	7272
HTR4	0.029619706	0	961	2.96E-02	1629	-668
JAK2	0.474129882	15	7857	2.96E-02	1630	6227
MRE11A	0.326886444	10	5925	2.97E-02	1631	4294
HELLS	0.357000204	11	6331	2.98E-02	1632	4699
UROC1	0.23920398	7	4657	2.99E-02	1633	3024
NIN	0.299079207	9	5513	2.99E-02	1634	3879
CHMP1A	0.630296687	20	9511	3.00E-02	1635	7876
LOC100684252	0.030028918	0	963	3.00E-02	1636	-673
DCDC5	0.030030794	0	964	3.00E-02	1637	-673
LOC610677	0.030033579	0	965	3.00E-02	1638	-673
ITM2B	0.420882604	13	7181	3.01E-02	1639	5542
IRX5	0.633169784	20	9571	3.02E-02	1640	7931
ATP8B1	0.181301011	5	3768	3.02E-02	1641	2127
DPP10	0.030265897	0	966	3.03E-02	1642	-676
EXOC8	0.030269822	0	967	3.03E-02	1643	-676
KIF14	0.333392989	10	6020	3.03E-02	1644	4376
BMPR1B	0.242539598	7	4699	3.03E-02	1645	3054
SASS6	0.242969484	7	4703	3.04E-02	1646	3057
WDR93	0.030442013	0	968	3.04E-02	1647	-679
AP3B2	0.030442013	0	970	3.04E-02	1648	-678
HOMER2	0.030442013	0	971	3.04E-02	1649	-678
NEGR1	0.030471168	0	972	3.05E-02	1650	-678
LOC102152423	0.030497304	0	973	3.05E-02	1651	-678
MIR1839	0.030497304	0	974	3.05E-02	1652	-678
LOC100687078	0.030516439	0	975	3.05E-02	1653	-678
KIF23	0.030521571	0	976	3.05E-02	1654	-678
NDUFS6	0.825993154	26	11253	3.06E-02	1655	9598
TEKT3	0.030595725	0	977	3.06E-02	1656	-679
VPS13C	0.030747146	0	978	3.07E-02	1657	-679
NR3C1	0.123045422	3	2745	3.08E-02	1658	1087
MEGF9	0.030774264	0	979	3.08E-02	1659	-680
C5	0.030774264	0	980	3.08E-02	1660	-680
MB21D2	0.030859875	0	981	3.09E-02	1661	-680
LOC102157397	0.03087265	0	982	3.09E-02	1662	-680
LARP7	0.216233609	6	4311	3.09E-02	1663	2648
TNNT3	0.556057086	17	8836	3.09E-02	1664	7172
CHRM3	0.495094859	15	8142	3.09E-02	1665	6477
GORAB	0.5266014	16	8500	3.10E-02	1666	6834
CPA6	0.123923528	3	2765	3.10E-02	1667	1098
NKD1	0.031018924	0	983	3.10E-02	1668	-685
CRYGN	0.031067855	0	985	3.11E-02	1669	-684
SDHB	0.652440892	20	9721	3.11E-02	1670	8051
DSC2	0.031070748	0	986	3.11E-02	1671	-685
STIM1	0.683708281	21	10080	3.11E-02	1672	8408
LOC477273	0.031113421	0	987	3.11E-02	1673	-686
ITGA7	0.37341305	11	6556	3.11E-02	1674	4882
CTNS	0.654748765	20	9736	3.12E-02	1675	8061
RASA3	0.031226824	0	988	3.12E-02	1676	-688
CDC16	0.031226824	0	989	3.12E-02	1677	-688
CCDC50	0.062473158	1	1675	3.12E-02	1678	-3
LOC102151206	0.031271813	0	990	3.13E-02	1679	-689
FKBP10	0.532503616	16	8569	3.13E-02	1680	6889
PDE8A	0.031371105	0	991	3.14E-02	1681	-690
CD36	0.094183148	2	2246	3.14E-02	1682	564
SUSD2	0.031433797	0	994	3.14E-02	1683	-689
CABIN1	0.031433797	0	995	3.14E-02	1684	-689
GNAL	0.062905751	1	1683	3.15E-02	1685	-2
ETFB	0.471998758	14	7828	3.15E-02	1686	6142
MYH9	0.251777341	7	4837	3.15E-02	1687	3150
SMAD2	0.031559246	0	997	3.16E-02	1688	-691
WNT3	0.411132792	12	7017	3.16E-02	1689	5328
SRD5A3	0.569608699	17	8995	3.16E-02	1690	7305
ATP9A	0.031645753	0	998	3.16E-02	1691	-693
LOC106557652	0.031652942	0	1000	3.17E-02	1692	-692
NLGN1	0.031732484	0	1002	3.17E-02	1693	-691
CLNK	0.03174603	0	1003	3.17E-02	1694	-691
NRCAM	0.031749442	0	1004	3.17E-02	1695	-691
BSND	0.445167755	13	7458	3.18E-02	1696	5762
METTL15	0.031835984	0	1006	3.18E-02	1697	-691
OTOF	0.063798263	1	1706	3.19E-02	1698	8
CCDC39	0.063894793	1	1707	3.19E-02	1699	8
RIMS1	0.095843505	2	2285	3.19E-02	1700	585
CBS	0.736910505	22	10513	3.20E-02	1701	8812
LOC102151543	0.032047986	0	1007	3.20E-02	1702	-695
TPC3	0.032113909	0	1008	3.21E-02	1703	-695
CLEC16A	0.03213335	0	1009	3.21E-02	1704	-695
LOC102151191	0.032160181	0	1010	3.22E-02	1705	-695
TENM3	0.096534432	2	2304	3.22E-02	1706	598
TTC1	0.032205119	0	1011	3.22E-02	1707	-696
DNASE1L3	0.387134771	11	6734	3.23E-02	1708	5026
CEP135	0.16143487	4	3414	3.23E-02	1709	1705
KISS1R	0.710583899	21	10299	3.23E-02	1710	8589
IGF2R	0.032367057	0	1013	3.24E-02	1711	-698
D2HGDH	0.357090028	10	6334	3.25E-02	1712	4622
KCNC2	0.032506373	0	1015	3.25E-02	1713	-698
RABL2B	0.032506373	0	1016	3.25E-02	1714	-698
TMCO5A	0.032570999	0	1017	3.26E-02	1715	-698
CRB1	0.586593893	17	9163	3.26E-02	1716	7447
ETS1	0.032600085	0	1018	3.26E-02	1717	-699
ARAP2	0.03266649	0	1019	3.27E-02	1718	-699
LOC106558046	0.032682279	0	1021	3.27E-02	1719	-698
ANKFY1	0.032775357	0	1022	3.28E-02	1720	-698
VLDLR	0.920755056	27	11935	3.29E-02	1721	10214
FSHR	0.263092289	7	5055	3.29E-02	1722	3333
LYPD6B	0.032903212	0	1023	3.29E-02	1723	-700
NOL4	0.032930162	0	1024	3.29E-02	1724	-700
BBS12	0.46112329	13	7663	3.29E-02	1725	5938
CTTN	0.032980304	0	1025	3.30E-02	1726	-701
CCDC88C	0.395986785	11	6839	3.30E-02	1727	5112
EXTL2	0.033075123	0	1026	3.31E-02	1728	-702
RNF168	0.231566221	6	4546	3.31E-02	1729	2817
IGDCC4	0.033118067	0	1027	3.31E-02	1730	-703
NF1	0.96239698	28	12134	3.32E-02	1731	10403
ETV6	0.133024847	3	2927	3.33E-02	1732	1195
DRD2	0.233064882	6	4571	3.33E-02	1733	2838
IQCB1	0.400051464	11	6880	3.33E-02	1734	5146
NPR2	0.53348092	15	8575	3.33E-02	1735	6840
LOC486523	0.033388665	0	1028	3.34E-02	1736	-708
CYB5R3	0.301540018	8	5545	3.35E-02	1737	3808
VIPR2	0.033512037	0	1030	3.35E-02	1738	-708
DCC	0.134144548	3	2943	3.35E-02	1739	1204
MAST4	0.033602474	0	1031	3.36E-02	1740	-709
SLC52A3	0.97520244	28	12201	3.36E-02	1741	10460
LRRIQ3	0.033645224	0	1032	3.36E-02	1742	-710
BLNK	0.201903948	5	4092	3.37E-02	1743	2349
RFX5	0.067314775	1	1774	3.37E-02	1744	30
LOC102153765	0.033670024	0	1033	3.37E-02	1745	-712
MLLT3	0.033692892	0	1034	3.37E-02	1746	-712
FOCAD	0.033692892	0	1035	3.37E-02	1747	-712
ST7	0.033720667	0	1037	3.37E-02	1748	-711
LRRN3	0.033736585	0	1038	3.37E-02	1749	-711
ACSBG1	0.033835833	0	1039	3.38E-02	1750	-711
CRABP1	0.033835833	0	1040	3.38E-02	1751	-711
CENPJ	0.474336039	13	7858	3.39E-02	1752	6106
ONECUT2	0.033890333	0	1041	3.39E-02	1753	-712
LOC102152094	0.033921812	0	1042	3.39E-02	1754	-712
CHST3	0.883175873	25	11657	3.40E-02	1755	9902
CDHR1	0.441647325	12	7410	3.40E-02	1756	5654
PGM1	0.238226936	6	4649	3.40E-02	1757	2892
OBSL1	0.612737732	17	9394	3.40E-02	1758	7636
PSEN1	0.714982382	20	10331	3.40E-02	1759	8572
ZBTB40	0.034050683	0	1043	3.41E-02	1760	-717
EPS8	0.03406558	0	1044	3.41E-02	1761	-717
LOC102153146	0.03406558	0	1045	3.41E-02	1762	-717
PBX1	0.034304885	0	1047	3.43E-02	1763	-716
GRK5	0.034323728	0	1048	3.43E-02	1764	-716
LOC102154290	0.034397822	0	1049	3.44E-02	1765	-716
CTSD	0.68799696	19	10126	3.44E-02	1766	8360
ASPA	0.653868202	18	9727	3.44E-02	1767	7960
UQCC3	0.241043619	6	4681	3.44E-02	1768	2913
ST8SIA1	0.034504762	0	1050	3.45E-02	1769	-719
VWF	0.172534414	4	3611	3.45E-02	1770	1841
MCOLN2	0.034544522	0	1051	3.45E-02	1771	-720
LMOD3	0.24192289	6	4688	3.46E-02	1772	2916
TRAPPC9	0.450678379	12	7556	3.47E-02	1773	5783
TRIM37	0.590043288	16	9200	3.47E-02	1774	7426
ABCC11	0.069539623	1	1827	3.48E-02	1775	52
SLC6A19	0.661204077	18	9800	3.48E-02	1776	8024
MRLN	0.034890777	0	1052	3.49E-02	1777	-725
BCKDHB	0.383804592	10	6688	3.49E-02	1778	4910
GPIHBP1	0.069847035	1	1836	3.49E-02	1779	57
SLC4A1	0.175309586	4	3660	3.51E-02	1780	1880
DLEC1	0.140481217	3	3046	3.51E-02	1781	1265
GFRA2	0.035176523	0	1054	3.52E-02	1782	-728
DNMT3A	0.211063871	5	4245	3.52E-02	1783	2462
GALNT3	0.175931442	4	3677	3.52E-02	1784	1893
SNRNP40	0.035202024	0	1055	3.52E-02	1785	-730
MAP7	0.035222712	0	1056	3.52E-02	1786	-730
CDC14A	0.035244764	0	1057	3.52E-02	1787	-730
LOC102155265	0.035328346	0	1058	3.53E-02	1788	-730
LOC106558694	0.035328346	0	1059	3.53E-02	1789	-730
NOSTRIN	0.035338444	0	1060	3.53E-02	1790	-730
MALT1	0.282964472	7	5320	3.54E-02	1791	3529
SLC25A4	0.601831273	16	9292	3.54E-02	1792	7500
CHSY3	0.035577255	0	1061	3.56E-02	1793	-732
TSEN2	0.569287572	15	8987	3.56E-02	1794	7193
MED25	0.818718924	22	11192	3.56E-02	1795	9397
LOC102157252	0.03563422	0	1062	3.56E-02	1796	-734
SPAST	0.463474792	12	7696	3.57E-02	1797	5899
SEC63	0.249595608	6	4802	3.57E-02	1798	3004
PTBP3	0.035661634	0	1063	3.57E-02	1799	-736
LOC102151727	0.03567746	0	1064	3.57E-02	1800	-736
RBFOX1	0.035718573	0	1065	3.57E-02	1801	-736
KIAA0825	0.035866353	0	1066	3.59E-02	1802	-736
LDLRAD3	0.035887105	0	1067	3.59E-02	1803	-736
NDUFS2	0.971603297	26	12188	3.60E-02	1804	10384
WNT1	0.251992213	6	4839	3.60E-02	1805	3034
SIAH1	0.036032897	0	1068	3.60E-02	1806	-738
LOC102156237	0.036046356	0	1069	3.60E-02	1807	-738
FLT1	0.036053726	0	1070	3.61E-02	1808	-738
BTG4	0.036056654	0	1071	3.61E-02	1809	-738
LAYN	0.036056654	0	1072	3.61E-02	1810	-738
C5H11orf88	0.036056654	0	1073	3.61E-02	1811	-738
CHRD	0.03606567	0	1074	3.61E-02	1812	-738
LOC102151662	0.036106283	0	1075	3.61E-02	1813	-738
AXIN1	0.07228126	1	1892	3.61E-02	1814	78
STAT4	0.144762069	3	3121	3.62E-02	1815	1306
BEAN1	0.253953464	6	4886	3.63E-02	1816	3070
SLC4A4	0.145326176	3	3133	3.63E-02	1817	1316
STMN2	0.036392061	0	1078	3.64E-02	1818	-740
LOC479430	0.036447206	0	1079	3.64E-02	1819	-740
LOC102153066	0.036534896	0	1082	3.65E-02	1820	-738
E2F3	0.03657409	0	1083	3.66E-02	1821	-738
MIR184	0.146347867	3	3155	3.66E-02	1822	1333
DSC1	0.036718733	0	1084	3.67E-02	1823	-739
PPCDC	0.036845206	0	1085	3.68E-02	1824	-739
SCAMP5	0.036845206	0	1086	3.68E-02	1825	-739
VEGFC	0.073857276	1	1928	3.69E-02	1826	102
WDR78	0.036980642	0	1087	3.70E-02	1827	-740
TCTEX1D1	0.036980642	0	1088	3.70E-02	1828	-740
GPR179	0.185069185	4	3835	3.70E-02	1829	2006
DDX58	0.111095518	2	2558	3.70E-02	1830	728
DNAAF5	0.111112322	2	2560	3.70E-02	1831	729
KRT74	0.111525074	2	2566	3.72E-02	1832	734
SYNGAP1	0.446539888	11	7496	3.72E-02	1833	5663
VTA1	0.03723749	0	1090	3.72E-02	1834	-744
PRC1	0.037256953	0	1092	3.73E-02	1835	-743
LOC102155853	0.037256953	0	1093	3.73E-02	1836	-743
RCCD1	0.037256953	0	1094	3.73E-02	1837	-743
LOC106557902	0.037331631	0	1095	3.73E-02	1838	-743
PTCD3	0.037391681	0	1096	3.74E-02	1839	-743
FBXL18	0.037392883	0	1097	3.74E-02	1840	-743
TNRC18	0.037392883	0	1098	3.74E-02	1841	-743
TICRR	0.037428099	0	1099	3.74E-02	1842	-743
LAMA4	0.187398699	4	3881	3.75E-02	1843	2038
VCAN	0.187543116	4	3884	3.75E-02	1844	2040
ADGRV1	0.525231296	13	8474	3.75E-02	1845	6629
DLL3	0.75125493	19	10634	3.76E-02	1846	8788
PLXNB2	0.037620194	0	1100	3.76E-02	1847	-747
MAPK12	0.037620194	0	1101	3.76E-02	1848	-747
SELO	0.037620194	0	1102	3.76E-02	1849	-747
PCK2	0.075393401	1	1963	3.77E-02	1850	113
NFKB2	0.302262603	7	5558	3.78E-02	1851	3707
SETX	0.907549126	23	11863	3.78E-02	1852	10011
HBS1L	0.03785158	0	1103	3.79E-02	1853	-750
MYOM3	0.037892569	0	1104	3.79E-02	1854	-750
C1QB	0.037893615	0	1105	3.79E-02	1855	-750
EXT2	0.341637312	8	6157	3.80E-02	1856	4301
SLC35C1	0.41830436	10	7158	3.80E-02	1857	5301
RLBP1	0.496497201	12	8160	3.82E-02	1858	6302
NAALADL2	0.038195004	0	1107	3.82E-02	1859	-752
NANOGNB	0.038218547	0	1108	3.82E-02	1860	-752
MCM3	0.03822388	0	1109	3.82E-02	1861	-752
FGA	0.30581003	7	5612	3.82E-02	1862	3750
TMX4	0.03824638	0	1110	3.82E-02	1863	-753
VTI1A	0.038278538	0	1111	3.83E-02	1864	-753
AIG1	0.038424724	0	1112	3.84E-02	1865	-753
SLIT3	0.038425197	0	1113	3.84E-02	1866	-753
PAXIP1	0.038442538	0	1115	3.84E-02	1867	-752
APELA	0.038494206	0	1116	3.85E-02	1868	-752
CDH2	0.038536884	0	1117	3.85E-02	1869	-752
UGP2	0.038554336	0	1119	3.86E-02	1870	-751
VPS54	0.038554336	0	1120	3.86E-02	1871	-751
IL12RB1	0.077154351	1	1995	3.86E-02	1872	123
SCARF2	0.733934692	18	10489	3.86E-02	1873	8616
ARFGEF3	0.038636132	0	1122	3.86E-02	1874	-752
CTBS	0.038637201	0	1123	3.86E-02	1875	-752
SPATA1	0.038637201	0	1124	3.86E-02	1876	-752
PTPN13	0.038668632	0	1125	3.87E-02	1877	-752
AFF1	0.038668632	0	1126	3.87E-02	1878	-752
USP3	0.038673765	0	1127	3.87E-02	1879	-752
LOC102153744	0.038673765	0	1128	3.87E-02	1880	-752
CDH4	0.038699172	0	1129	3.87E-02	1881	-752
TCF12	0.542348376	13	8675	3.87E-02	1882	6793
EDNRB	0.73717638	18	10523	3.88E-02	1883	8640
LHX4	0.427437242	10	7273	3.89E-02	1884	5389
GALNT18	0.038993292	0	1130	3.90E-02	1885	-755
GLI2	0.663780676	16	9836	3.90E-02	1886	7950
TNFSF11	0.820311037	20	11214	3.91E-02	1887	9327
AP3B1	0.782198593	19	10890	3.91E-02	1888	9002
IGSF9	0.039113414	0	1131	3.91E-02	1889	-758
CLIP4	0.039142851	0	1132	3.91E-02	1890	-758
LOC102155245	0.039159095	0	1133	3.92E-02	1891	-758
SH2D3A	0.039159095	0	1134	3.92E-02	1892	-758
TRIP10	0.039159095	0	1135	3.92E-02	1893	-758
CLCN2	0.15665652	3	3333	3.92E-02	1894	1439
MYH8	0.587678003	14	9175	3.92E-02	1895	7280
PDSS1	0.352622217	8	6289	3.92E-02	1896	4393
SPINK5	0.431281359	10	7305	3.92E-02	1897	5408
ROBO1	0.039297464	0	1136	3.93E-02	1898	-762
TJP2	0.117916814	2	2662	3.93E-02	1899	763
WNK1	0.550351556	13	8771	3.93E-02	1900	6871
CD226	0.039402573	0	1138	3.94E-02	1901	-763
DLX5	0.157625018	3	3358	3.94E-02	1902	1456
MAK	0.512592044	12	8330	3.94E-02	1903	6427
CCDC8	0.828359403	20	11267	3.94E-02	1904	9363
SPAG16	0.039453384	0	1139	3.95E-02	1905	-766
LOC102152046	0.039475924	0	1140	3.95E-02	1906	-766
TJP3	0.039475924	0	1141	3.95E-02	1907	-766
GABRB2	0.039496473	0	1142	3.95E-02	1908	-766
IQCH	0.039586348	0	1143	3.96E-02	1909	-766
RAP1GDS1	0.039592318	0	1144	3.96E-02	1910	-766
TULP1	0.794612135	19	10986	3.97E-02	1911	9075
MTRR	0.637539207	15	9604	3.98E-02	1912	7692
CEP83	0.159624232	3	3381	3.99E-02	1913	1468
DNAJB6	0.19963917	4	4070	3.99E-02	1914	2156
MAMDC4	0.040039255	0	1146	4.00E-02	1915	-769
RABL6	0.040039255	0	1147	4.00E-02	1916	-769
LCN6	0.040039255	0	1148	4.00E-02	1917	-769
LCN10	0.040039255	0	1149	4.00E-02	1918	-769
SPATA31C2	0.040148067	0	1150	4.01E-02	1919	-769
LOC484191	0.040148067	0	1151	4.01E-02	1920	-769
CPEB1	0.040157962	0	1153	4.02E-02	1921	-768
C19H4orf29	0.040215586	0	1154	4.02E-02	1922	-768
TPD52L2	0.040263662	0	1156	4.03E-02	1923	-767
SIX3	0.684658792	16	10091	4.03E-02	1924	8167
LOC102154377	0.040277728	0	1157	4.03E-02	1925	-768
LPPR1	0.040277728	0	1158	4.03E-02	1926	-768
CA8	0.564618144	13	8924	4.03E-02	1927	6997
PLOD1	0.806877216	19	11087	4.03E-02	1928	9159
TSHR	0.686473633	16	10106	4.04E-02	1929	8177
ALDH3A2	0.687311974	16	10116	4.04E-02	1930	8186
RBP7	0.040433474	0	1160	4.04E-02	1931	-771
GLCCI1	0.040450983	0	1161	4.05E-02	1932	-771
LOC106559661	0.040450983	0	1162	4.05E-02	1933	-771
LRRC8D	0.040496756	0	1163	4.05E-02	1934	-771
DRD3	0.04054596	0	1164	4.05E-02	1935	-771
PGM3	0.486850375	11	8039	4.06E-02	1936	6103
ADAMTS2	0.852089898	20	11465	4.06E-02	1937	9528
SLC35D1	0.36523244	8	6444	4.06E-02	1938	4506
CLASP1	0.040605277	0	1165	4.06E-02	1939	-774
CEMIP	0.04067403	0	1166	4.07E-02	1940	-774
LOC102155796	0.040686469	0	1168	4.07E-02	1941	-773
SLAMF6	0.040687393	0	1169	4.07E-02	1942	-773
PPA2	0.040727338	0	1171	4.07E-02	1943	-772
C3H15orf26	0.040814016	0	1172	4.08E-02	1944	-772
SNAI2	0.489985142	11	8084	4.08E-02	1945	6139
SLC12A3	0.408599883	9	6988	4.09E-02	1946	5042
KRT3	0.040884531	0	1173	4.09E-02	1947	-774
OIT3	0.040895694	0	1174	4.09E-02	1948	-774
KIAA0586	0.819656757	19	11206	4.10E-02	1949	9257
ALDH7A1	0.820311037	19	11213	4.10E-02	1950	9263
CD151	0.164413513	3	3458	4.11E-02	1951	1507
AP4S1	0.617347883	14	9431	4.12E-02	1952	7479
NCAM2	0.041175433	0	1175	4.12E-02	1953	-778
BMP2K	0.041175433	0	1176	4.12E-02	1954	-778
GABRA1	0.370852756	8	6530	4.12E-02	1955	4575
HYLS1	0.619729699	14	9441	4.13E-02	1956	7485
ZNF322	0.041324843	0	1177	4.13E-02	1957	-780
CCDC62	0.041366107	0	1178	4.14E-02	1958	-780
KIAA1549	0.041396951	0	1179	4.14E-02	1959	-780
SVOPL	0.041396951	0	1180	4.14E-02	1960	-780
TRIM24	0.041396951	0	1181	4.14E-02	1961	-780
CREB3L2	0.041396951	0	1182	4.14E-02	1962	-780
DGKI	0.041396951	0	1183	4.14E-02	1963	-780
KY	0.041549626	0	1184	4.15E-02	1964	-780
GPLD1	0.041664337	0	1185	4.17E-02	1965	-780
COPRS	0.041670691	0	1186	4.17E-02	1966	-780
DDX59	0.333392989	7	6019	4.17E-02	1967	4052
KCNH7	0.041756153	0	1187	4.18E-02	1968	-781
VAMP8	0.041769829	0	1188	4.18E-02	1969	-781
AKT3	0.626764672	14	9490	4.18E-02	1970	7520
LOC102154791	0.041865757	0	1189	4.19E-02	1971	-782
NAMPT	0.041907002	0	1190	4.19E-02	1972	-782
CTNNA2	0.041936829	0	1192	4.19E-02	1973	-781
ADCY6	0.335512709	7	6055	4.19E-02	1974	4081
THAP1	0.209767217	4	4227	4.20E-02	1975	2252
PDE11A	0.671714768	15	9945	4.20E-02	1976	7969
ZFYVE27	0.252343978	5	4845	4.21E-02	1977	2868
MYH14	0.294561399	6	5470	4.21E-02	1978	3492
GABRB3	0.084333922	1	2092	4.22E-02	1979	113
YPEL4	0.042169281	0	1193	4.22E-02	1980	-787
LMBR1	0.507665528	11	8268	4.23E-02	1981	6287
PSMC2	0.042312602	0	1198	4.23E-02	1982	-784
PMPCB	0.042312602	0	1199	4.23E-02	1983	-784
LIPI	0.042342312	0	1200	4.23E-02	1984	-784
LOC102151755	0.042428507	0	1201	4.24E-02	1985	-784
INPPL1	0.891283121	20	11712	4.24E-02	1986	9726
ETFA	0.636957787	14	9588	4.25E-02	1987	7601
COL8A1	0.042476348	0	1202	4.25E-02	1988	-786
LOC102151966	0.042476348	0	1203	4.25E-02	1989	-786
CMSS1	0.042476348	0	1204	4.25E-02	1990	-786
FILIP1L	0.042476348	0	1205	4.25E-02	1991	-786
DNAH6	0.04249228	0	1206	4.25E-02	1992	-786
TRABD2A	0.04249228	0	1207	4.25E-02	1993	-786
APBA1	0.042522356	0	1208	4.25E-02	1994	-786
SUCLG1	0.722933182	16	10408	4.25E-02	1995	8413
ALK	0.042544412	0	1209	4.25E-02	1996	-787
KIF2A	0.425515701	9	7253	4.26E-02	1997	5256
CADM1	0.042568058	0	1210	4.26E-02	1998	-788
NEIL1	0.042606378	0	1211	4.26E-02	1999	-788
[truncated: 10,356 more rows]
