# Supplementary material for: HPO-Shuffle: an associated gene prioritization strategy and its application in drug repurposing for the treatment of canine epilepsy
Source: Biosci Rep. 2019 Sep 6;39(9):BSR20191247. doi: 10.1042/BSR20191247 (PMC6732366; doi:10.1042/BSR20191247)
Supplement: Supplementary file 1 [file bsr20191247_Supp1.zip › HPO list of 173 epilepsy diseases.csv]

Export for OMIM:121200
HPO id	HPO label
HP:0000707	Abnormality of the nervous system
HP:0002411	Myokymia
HP:0002266	Focal clonic seizures
HP:0001270	Motor delay
HP:0002069	Generalized tonic-clonic seizures
HP:0001263	Global developmental delay
HP:0002373	Febrile seizures
Total
Export for OMIM:121201
HPO id	HPO label
HP:0000707	Abnormality of the nervous system
HP:0002266	Focal clonic seizures
HP:0002069	Generalized tonic-clonic seizures
Total
Export for OMIM:132300
HPO id	HPO label
HP:0000707	Abnormality of the nervous system
HP:0001250	Seizures
HP:0002353	EEG abnormality
Total
Export for OMIM:159600
HPO id	HPO label
HP:0000707	Abnormality of the nervous system
HP:0002123	Generalized myoclonic seizures
Total
Export for OMIM:159950
HPO id	HPO label
HP:0000707	Abnormality of the nervous system
HP:0200136	Oral-pharyngeal dysphagia
HP:0000726	Dementia
HP:0001308	Tongue fasciculations
HP:0001336	Myoclonus
HP:0001337	Tremor
HP:0002359	Frequent falls
HP:0002123	Generalized myoclonic seizures
HP:0002398	Degeneration of anterior horn cells
HP:0010628	Facial palsy
HP:0002355	Difficulty walking
HP:0001284	Areflexia
HP:0003011	Abnormality of the musculature
HP:0003391	Gowers sign
HP:0007269	Spinal muscular atrophy
HP:0002747	Respiratory insufficiency due to muscle weakness
HP:0008955	Progressive distal muscular atrophy
HP:0002359	Frequent falls
HP:0010628	Facial palsy
HP:0002355	Difficulty walking
HP:0000152	Abnormality of head or neck
HP:0200136	Oral-pharyngeal dysphagia
HP:0010628	Facial palsy
HP:0001308	Tongue fasciculations
HP:0002086	Abnormality of the respiratory system
HP:0002747	Respiratory insufficiency due to muscle weakness
HP:0002205	Recurrent respiratory infections
HP:0000924	Abnormality of the skeletal system
HP:0002650	Scoliosis
HP:0002715	Abnormality of the immune system
HP:0002205	Recurrent respiratory infections
HP:0025031	Abnormality of the digestive system
HP:0200136	Oral-pharyngeal dysphagia
Total
Export for OMIM:182610
HPO id	HPO label
HP:0000707	Abnormality of the nervous system
HP:0002313	Spastic paraparesis
HP:0001258	Spastic paraplegia
HP:0001250	Seizures
HP:0001249	Intellectual disability
HP:0003011	Abnormality of the musculature
HP:0007340	Lower limb muscle weakness
HP:0001258	Spastic paraplegia
HP:0002313	Spastic paraparesis
HP:0040064	Abnormality of limbs
HP:0007340	Lower limb muscle weakness
Total
Export for OMIM:203600
HPO id	HPO label
HP:0000707	Abnormality of the nervous system
HP:0001250	Seizures
HP:0002353	EEG abnormality
HP:0000252	Microcephaly
HP:0001249	Intellectual disability
HP:0001574	Abnormality of the integument
HP:0001596	Alopecia
HP:0008070	Sparse hair
HP:0000924	Abnormality of the skeletal system
HP:0000252	Microcephaly
HP:0000152	Abnormality of head or neck
HP:0000252	Microcephaly
Total
Export for OMIM:226800
HPO id	HPO label
HP:0000707	Abnormality of the nervous system
HP:0007207	Photosensitive tonic-clonic seizures
HP:0001264	Spastic diplegia
HP:0001249	Intellectual disability
HP:0003011	Abnormality of the musculature
HP:0001264	Spastic diplegia
Total
Export for OMIM:254770
HPO id	HPO label
HP:0000707	Abnormality of the nervous system
HP:0012001	EEG with generalized polyspikes
HP:0002069	Generalized tonic-clonic seizures
HP:0002121	Absence seizures
HP:0002133	Status epilepticus
HP:0007000	Morning myoclonic jerks
Total
Export for OMIM:254780
HPO id	HPO label
HP:0000707	Abnormality of the nervous system
HP:0007334	Generalized tonic-clonic seizures with focal onset
HP:0000726	Dementia
HP:0001336	Myoclonus
HP:0001288	Gait disturbance
HP:0002367	Visual hallucinations
HP:0000709	Psychosis
HP:0002123	Generalized myoclonic seizures
HP:0025121	Simple partial occipital seizures
HP:0002344	Progressive neurologic deterioration
HP:0002121	Absence seizures
HP:0011165	Visual auras
HP:0002186	Apraxia
HP:0000478	Abnormality of the eye
HP:0000572	Visual loss
HP:0025031	Abnormality of the digestive system
HP:0001399	Hepatic failure
HP:0001574	Abnormality of the integument
HP:0000992	Cutaneous photosensitivity
Total
Export for OMIM:254800
HPO id	HPO label
HP:0000707	Abnormality of the nervous system
HP:0001260	Dysarthria
HP:0001268	Mental deterioration
HP:0002069	Generalized tonic-clonic seizures
HP:0001336	Myoclonus
HP:0001251	Ataxia
HP:0002121	Absence seizures
Total
Export for OMIM:254900
HPO id	HPO label
HP:0000707	Abnormality of the nervous system
HP:0001260	Dysarthria
HP:0002080	Intention tremor
HP:0001336	Myoclonus
HP:0002015	Dysphagia
HP:0002066	Gait ataxia
HP:0001272	Cerebellar atrophy
HP:0002174	Postural tremor
HP:0002197	Generalized seizures
HP:0000119	Abnormality of the genitourinary system
HP:0000100	Nephrotic syndrome
HP:0000083	Renal insufficiency
HP:0000093	Proteinuria
HP:0000112	Nephropathy
HP:0000097	Focal segmental glomerulosclerosis
HP:0025031	Abnormality of the digestive system
HP:0002015	Dysphagia
HP:0001871	Abnormality of blood and blood-forming tissues
HP:0001873	Thrombocytopenia
HP:0001939	Abnormality of metabolism/homeostasis
HP:0000093	Proteinuria
Total
Export for OMIM:266100
HPO id	HPO label
HP:0000707	Abnormality of the nervous system
HP:0002123	Generalized myoclonic seizures
HP:0000750	Delayed speech and language development
HP:0002069	Generalized tonic-clonic seizures
HP:0002133	Status epilepticus
HP:0001249	Intellectual disability
HP:0001263	Global developmental delay
HP:0002086	Abnormality of the respiratory system
HP:0002643	Neonatal respiratory distress
HP:0002098	Respiratory distress
HP:0001197	Abnormality of prenatal development or birth
HP:0025116	Fetal distress
HP:0001557	Prenatal movement abnormality
HP:0003011	Abnormality of the musculature
HP:0001290	Generalized hypotonia
Total
Export for OMIM:269720
HPO id	HPO label
HP:0000707	Abnormality of the nervous system
HP:0001276	Hypertonia
HP:0002372	Normal interictal EEG
HP:0002069	Generalized tonic-clonic seizures
HP:0003011	Abnormality of the musculature
HP:0001276	Hypertonia
Total
Export for OMIM:300088
HPO id	HPO label
HP:0000707	Abnormality of the nervous system
HP:0007359	Focal seizures
HP:0001249	Intellectual disability
HP:0000709	Psychosis
HP:0002123	Generalized myoclonic seizures
HP:0002069	Generalized tonic-clonic seizures
HP:0002121	Absence seizures
HP:0002133	Status epilepticus
HP:0010819	Atonic seizures
HP:0000718	Aggressive behavior
HP:0001263	Global developmental delay
Total
Export for OMIM:300643
HPO id	HPO label
HP:0000707	Abnormality of the nervous system
HP:0011098	Speech apraxia
HP:0007095	Frontoparietal polymicrogyria
HP:0001256	Intellectual disability, mild
HP:0007359	Focal seizures
Total
Export for OMIM:310370
HPO id	HPO label
HP:0000707	Abnormality of the nervous system
HP:0002123	Generalized myoclonic seizures
Total
Export for OMIM:600131
HPO id	HPO label
HP:0000707	Abnormality of the nervous system
HP:0002392	EEG with polyspike wave complexes
HP:0010849	EEG with spike-wave complexes (>3.5 Hz)
HP:0002069	Generalized tonic-clonic seizures
HP:0002121	Absence seizures
HP:0002373	Febrile seizures
Total
Export for OMIM:600512
HPO id	HPO label
HP:0000707	Abnormality of the nervous system
HP:0007334	Generalized tonic-clonic seizures with focal onset
HP:0011158	Auditory auras
HP:0002349	Focal seizures without impairment of consciousness or awareness
HP:0002384	Focal seizures with impairment of consciousness or awareness
Total
Export for OMIM:600513
HPO id	HPO label
HP:0000707	Abnormality of the nervous system
HP:0007359	Focal seizures
HP:0001249	Intellectual disability
Total
Export for OMIM:600669
HPO id	HPO label
HP:0000707	Abnormality of the nervous system
HP:0010849	EEG with spike-wave complexes (>3.5 Hz)
HP:0002123	Generalized myoclonic seizures
HP:0002069	Generalized tonic-clonic seizures
HP:0002121	Absence seizures
Total
Export for OMIM:601068
HPO id	HPO label
HP:0000707	Abnormality of the nervous system
HP:0010852	EEG with photoparoxysmal response
HP:0001249	Intellectual disability
HP:0001326	EEG with irregular generalized spike and wave complexes
HP:0001337	Tremor
HP:0001312	Giant somatosensory evoked potentials
HP:0002123	Generalized myoclonic seizures
HP:0002069	Generalized tonic-clonic seizures
HP:0001340	Enhancement of the C-reflex
HP:0001351	Jerk-locked premyoclonus spikes
Total
Export for OMIM:604403
HPO id	HPO label
HP:0000707	Abnormality of the nervous system
HP:0006813	Hemiclonic seizures
HP:0002123	Generalized myoclonic seizures
HP:0002069	Generalized tonic-clonic seizures
HP:0002121	Absence seizures
HP:0010819	Atonic seizures
HP:0002373	Febrile seizures
HP:0010818	Generalized tonic seizures
Total
Export for OMIM:604827
HPO id	HPO label
HP:0000707	Abnormality of the nervous system
HP:0001336	Myoclonus
HP:0002069	Generalized tonic-clonic seizures
Total
Export for OMIM:605021
HPO id	HPO label
HP:0000707	Abnormality of the nervous system
HP:0001260	Dysarthria
HP:0002123	Generalized myoclonic seizures
HP:0002069	Generalized tonic-clonic seizures
HP:0007359	Focal seizures
HP:0002373	Febrile seizures
Total
Export for OMIM:607631
HPO id	HPO label
HP:0000707	Abnormality of the nervous system
HP:0007193	Generalized tonic-clonic seizures on awakening
HP:0010849	EEG with spike-wave complexes (>3.5 Hz)
HP:0002123	Generalized myoclonic seizures
HP:0002121	Absence seizures
Total
Export for OMIM:607876
HPO id	HPO label
HP:0000707	Abnormality of the nervous system
HP:0010852	EEG with photoparoxysmal response
HP:0000643	Blepharospasm
HP:0001336	Myoclonus
HP:0100543	Cognitive impairment
HP:0001249	Intellectual disability
HP:0001326	EEG with irregular generalized spike and wave complexes
HP:0001337	Tremor
HP:0001312	Giant somatosensory evoked potentials
HP:0002069	Generalized tonic-clonic seizures
HP:0001340	Enhancement of the C-reflex
HP:0001351	Jerk-locked premyoclonus spikes
HP:0000152	Abnormality of head or neck
HP:0000643	Blepharospasm
Total
Export for OMIM:608105
HPO id	HPO label
HP:0000707	Abnormality of the nervous system
HP:0002268	Paroxysmal dystonia
HP:0002356	Writer's cramp
HP:0007104	Prolonged somatosensory evoked potentials
HP:0007332	Hemifacial seizures
HP:0000478	Abnormality of the eye
HP:0000666	Horizontal nystagmus
Total
Export for OMIM:608762
HPO id	HPO label
HP:0000707	Abnormality of the nervous system
HP:0001250	Seizures
HP:0002069	Generalized tonic-clonic seizures
HP:0001574	Abnormality of the integument
HP:0000992	Cutaneous photosensitivity
Total
Export for OMIM:609800
HPO id	HPO label
HP:0000707	Abnormality of the nervous system
HP:0002069	Generalized tonic-clonic seizures
HP:0002373	Febrile seizures
Total
Export for OMIM:610042
HPO id	HPO label
HP:0000707	Abnormality of the nervous system
HP:0000735	Impaired social interactions
HP:0002194	Delayed gross motor development
HP:0002539	Cortical dysplasia
HP:0000752	Hyperactivity
HP:0001249	Intellectual disability
HP:0001315	Reduced tendon reflexes
HP:0007064	Progressive language deterioration
HP:0001250	Seizures
Total
Export for OMIM:611087
HPO id	HPO label
HP:0000152	Abnormality of head or neck
HP:0000316	Hypertelorism
HP:0000215	Thick upper lip vermilion
HP:0000276	Long face
HP:0000154	Wide mouth
HP:0000297	Facial hypotonia
HP:0000179	Thick lower lip vermilion
HP:0000256	Macrocephaly
HP:0002003	Large forehead
HP:0000431	Wide nasal bridge
HP:0012371	Hyperplasia of midface
HP:0000194	Open mouth
HP:0000707	Abnormality of the nervous system
HP:0002119	Ventriculomegaly
HP:0002446	Astrocytosis
HP:0001249	Intellectual disability
HP:0001355	Megalencephaly
HP:0002355	Difficulty walking
HP:0001250	Seizures
HP:0002540	Inability to walk
HP:0001263	Global developmental delay
HP:0003011	Abnormality of the musculature
HP:0001290	Generalized hypotonia
HP:0000297	Facial hypotonia
HP:0002355	Difficulty walking
HP:0000924	Abnormality of the skeletal system
HP:0000256	Macrocephaly
HP:0001388	Joint laxity
HP:0000478	Abnormality of the eye
HP:0000316	Hypertelorism
HP:0000486	Strabismus
HP:0001197	Abnormality of prenatal development or birth
HP:0001622	Premature birth
HP:0001561	Polyhydramnios
HP:0000119	Abnormality of the genitourinary system
HP:0000121	Nephrocalcinosis
HP:0001626	Abnormality of the cardiovascular system
HP:0001631	Atrial septal defect
HP:0025031	Abnormality of the digestive system
HP:0011968	Feeding difficulties
HP:0000818	Abnormality of the endocrine system
HP:0000873	Diabetes insipidus
Total
Export for OMIM:611277
HPO id	HPO label
HP:0000707	Abnormality of the nervous system
HP:0002069	Generalized tonic-clonic seizures
HP:0007359	Focal seizures
HP:0002121	Absence seizures
HP:0010819	Atonic seizures
HP:0002373	Febrile seizures
Total
Export for OMIM:611630
HPO id	HPO label
HP:0000707	Abnormality of the nervous system
HP:0002349	Focal seizures without impairment of consciousness or awareness
HP:0012005	Deja vu
HP:0002384	Focal seizures with impairment of consciousness or awareness
HP:0000598	Abnormality of the ear
HP:0002321	Vertigo
Total
Export for OMIM:613339
HPO id	HPO label
HP:0000707	Abnormality of the nervous system
HP:0002329	Drowsiness
HP:0002373	Febrile seizures
HP:0003011	Abnormality of the musculature
HP:0001290	Generalized hypotonia
Total
Export for OMIM:613863
HPO id	HPO label
HP:0000707	Abnormality of the nervous system
HP:0002069	Generalized tonic-clonic seizures
HP:0007359	Focal seizures
HP:0002121	Absence seizures
HP:0010819	Atonic seizures
HP:0002373	Febrile seizures
Total
Export for OMIM:614018
HPO id	HPO label
HP:0000707	Abnormality of the nervous system
HP:0001260	Dysarthria
HP:0001336	Myoclonus
HP:0001337	Tremor
HP:0002355	Difficulty walking
HP:0001251	Ataxia
HP:0001284	Areflexia
HP:0002121	Absence seizures
HP:0010819	Atonic seizures
HP:0000924	Abnormality of the skeletal system
HP:0002650	Scoliosis
HP:0001939	Abnormality of metabolism/homeostasis
HP:0003236	Elevated serum creatine phosphokinase
HP:0003011	Abnormality of the musculature
HP:0002355	Difficulty walking
Total
Export for OMIM:614280
HPO id	HPO label
HP:0000707	Abnormality of the nervous system
HP:0002121	Absence seizures
HP:0002373	Febrile seizures
Total
Export for OMIM:614847
HPO id	HPO label
HP:0000707	Abnormality of the nervous system
HP:0001249	Intellectual disability
HP:0002069	Generalized tonic-clonic seizures
Total
Export for OMIM:615005
HPO id	HPO label
HP:0000707	Abnormality of the nervous system
HP:0007359	Focal seizures
HP:0100543	Cognitive impairment
HP:0001249	Intellectual disability
HP:0000709	Psychosis
HP:0000716	Depressivity
HP:0002133	Status epilepticus
HP:0012075	Personality disorder
HP:0000718	Aggressive behavior
Total
Export for OMIM:615400
HPO id	HPO label
HP:0000707	Abnormality of the nervous system
HP:0001250	Seizures
HP:0001337	Tremor
HP:0002069	Generalized tonic-clonic seizures
Total
Export for OMIM:616172
HPO id	HPO label
HP:0000707	Abnormality of the nervous system
HP:0002069	Generalized tonic-clonic seizures
HP:0002121	Absence seizures
HP:0010819	Atonic seizures
HP:0001263	Global developmental delay
HP:0002373	Febrile seizures
HP:0002384	Focal seizures with impairment of consciousness or awareness
Total
Export for OMIM:616230
HPO id	HPO label
HP:0000707	Abnormality of the nervous system
HP:0000726	Dementia
HP:0001249	Intellectual disability
HP:0002069	Generalized tonic-clonic seizures
Total
Export for OMIM:616421
HPO id	HPO label
HP:0000707	Abnormality of the nervous system
HP:0025097	Eyelid myoclonus
HP:0001251	Ataxia
HP:0002121	Absence seizures
HP:0001249	Intellectual disability
HP:0001337	Tremor
HP:0000924	Abnormality of the skeletal system
HP:0002650	Scoliosis
Total
Export for OMIM:616540
HPO id	HPO label
HP:0000707	Abnormality of the nervous system
HP:0001336	Myoclonus
HP:0002066	Gait ataxia
HP:0002119	Ventriculomegaly
HP:0002133	Status epilepticus
HP:0001263	Global developmental delay
HP:0000924	Abnormality of the skeletal system
HP:0002650	Scoliosis
HP:0009778	Short thumb
HP:0040064	Abnormality of limbs
HP:0009778	Short thumb
HP:0000152	Abnormality of head or neck
HP:0000171	Microglossia
HP:0003011	Abnormality of the musculature
HP:0003700	Generalized amyotrophy
Total
Export for OMIM:616577
HPO id	HPO label
HP:0000707	Abnormality of the nervous system
HP:0010864	Intellectual disability, severe
HP:0003429	CNS hypomyelination
HP:0001249	Intellectual disability
HP:0001257	Spasticity
HP:0002079	Hypoplasia of the corpus callosum
HP:0001344	Absent speech
HP:0001250	Seizures
HP:0002353	EEG abnormality
HP:0002509	Limb hypertonia
HP:0000252	Microcephaly
HP:0001263	Global developmental delay
HP:0000478	Abnormality of the eye
HP:0100704	Cortical visual impairment
HP:0000639	Nystagmus
HP:0000486	Strabismus
HP:0003011	Abnormality of the musculature
HP:0008936	Muscular hypotonia of the trunk
HP:0002509	Limb hypertonia
HP:0001257	Spasticity
HP:0000924	Abnormality of the skeletal system
HP:0002650	Scoliosis
HP:0000252	Microcephaly
HP:0001507	Growth abnormality
HP:0001508	Failure to thrive
HP:0040064	Abnormality of limbs
HP:0002509	Limb hypertonia
HP:0002715	Abnormality of the immune system
HP:0002721	Immunodeficiency
HP:0025031	Abnormality of the digestive system
HP:0011968	Feeding difficulties
HP:0000598	Abnormality of the ear
HP:0000407	Sensorineural hearing impairment
HP:0001871	Abnormality of blood and blood-forming tissues
HP:0001873	Thrombocytopenia
HP:0000152	Abnormality of head or neck
HP:0000252	Microcephaly
Total
Export for OMIM:616640
HPO id	HPO label
HP:0000707	Abnormality of the nervous system
HP:0002073	Progressive cerebellar ataxia
HP:0001260	Dysarthria
HP:0011999	Paranoia
HP:0000709	Psychosis
HP:0000738	Hallucinations
HP:0000726	Dementia
HP:0001336	Myoclonus
HP:0001347	Hyperreflexia
HP:0002510	Spastic tetraplegia
HP:0002123	Generalized myoclonic seizures
HP:0002497	Spastic ataxia
HP:0002300	Mutism
HP:0100318	Lafora bodies
HP:0000119	Abnormality of the genitourinary system
HP:0000020	Urinary incontinence
HP:0025142	Constitutional symptom
HP:0000020	Urinary incontinence
HP:0003011	Abnormality of the musculature
HP:0002510	Spastic tetraplegia
Total
Export for OMIM:617116
HPO id	HPO label
Total
Export for OMIM:617118
HPO id	HPO label
Total
Export for OMIM:617290
HPO id	HPO label
HP:0000707	Abnormality of the nervous system
HP:0005484	Postnatal microcephaly
HP:0001336	Myoclonus
HP:0002119	Ventriculomegaly
HP:0001249	Intellectual disability
HP:0002169	Clonus
HP:0001276	Hypertonia
HP:0012444	Brain atrophy
HP:0002465	Poor speech
HP:0001263	Global developmental delay
HP:0002086	Abnormality of the respiratory system
HP:0002104	Apnea
HP:0002093	Respiratory insufficiency
HP:0000152	Abnormality of head or neck
HP:0005484	Postnatal microcephaly
HP:0001999	Abnormal facial shape
HP:0000924	Abnormality of the skeletal system
HP:0005484	Postnatal microcephaly
HP:0001939	Abnormality of metabolism/homeostasis
HP:0001942	Metabolic acidosis
HP:0003011	Abnormality of the musculature
HP:0001276	Hypertonia
Total
Export for ORPHA:1008
HPO id	HPO label
HP:0001574	Abnormality of the integument
HP:0002209	Sparse scalp hair
HP:0002289	Alopecia universalis
HP:0000995	Melanocytic nevus
HP:0002231	Sparse body hair
HP:0000499	Abnormality of the eyelashes
HP:0000707	Abnormality of the nervous system
HP:0002354	Memory impairment
HP:0001256	Intellectual disability, mild
HP:0001250	Seizures
HP:0002353	EEG abnormality
HP:0000238	Hydrocephalus
HP:0000152	Abnormality of head or neck
HP:0000704	Periodontitis
HP:0002209	Sparse scalp hair
HP:0000499	Abnormality of the eyelashes
HP:0000230	Gingivitis
HP:0002715	Abnormality of the immune system
HP:0000704	Periodontitis
HP:0000598	Abnormality of the ear
HP:0000365	Hearing impairment
Total
Export for ORPHA:163703
HPO id	HPO label
HP:0000707	Abnormality of the nervous system
HP:0001254	Lethargy
HP:0002376	Developmental regression
HP:0007359	Focal seizures
HP:0002353	EEG abnormality
HP:0000708	Behavioral abnormality
HP:0002315	Headache
HP:0002715	Abnormality of the immune system
HP:0000246	Sinusitis
HP:0002960	Autoimmunity
HP:0000924	Abnormality of the skeletal system
HP:0000246	Sinusitis
HP:0025142	Constitutional symptom
HP:0003326	Myalgia
HP:0002086	Abnormality of the respiratory system
HP:0012735	Cough
HP:0001939	Abnormality of metabolism/homeostasis
HP:0001945	Fever
HP:0000152	Abnormality of head or neck
HP:0000246	Sinusitis
Total
Export for ORPHA:1858
HPO id	HPO label
HP:0000924	Abnormality of the skeletal system
HP:0002866	Hypoplastic iliac wing
HP:0000303	Mandibular prognathia
HP:0001156	Brachydactyly
HP:0002652	Skeletal dysplasia
HP:0002808	Kyphosis
HP:0009882	Short distal phalanx of finger
HP:0002650	Scoliosis
HP:0001385	Hip dysplasia
HP:0000707	Abnormality of the nervous system
HP:0001250	Seizures
HP:0002353	EEG abnormality
HP:0001249	Intellectual disability
HP:0040064	Abnormality of limbs
HP:0001156	Brachydactyly
HP:0009882	Short distal phalanx of finger
HP:0000152	Abnormality of head or neck
HP:0000689	Dental malocclusion
HP:0000303	Mandibular prognathia
HP:0001507	Growth abnormality
HP:0004322	Short stature
HP:0002715	Abnormality of the immune system
HP:0003212	Increased IgE level
HP:0001871	Abnormality of blood and blood-forming tissues
HP:0003212	Increased IgE level
HP:0001939	Abnormality of metabolism/homeostasis
HP:0003212	Increased IgE level
Total
Export for ORPHA:1942
HPO id	HPO label
HP:0000707	Abnormality of the nervous system
HP:0012658	Abnormal brain FDG positron emission tomography
HP:0001260	Dysarthria
HP:0011203	EEG with abnormally slow frequencies
HP:0200134	Epileptic encephalopathy
HP:0007207	Photosensitive tonic-clonic seizures
HP:0000718	Aggressive behavior
HP:0000729	Autistic behavior
HP:0001336	Myoclonus
HP:0011170	Myoclonic atonic seizures
HP:0010849	EEG with spike-wave complexes (>3.5 Hz)
HP:0001268	Mental deterioration
HP:0002376	Developmental regression
HP:0100710	Impulsivity
HP:0001251	Ataxia
HP:0002121	Absence seizures
HP:0002133	Status epilepticus
HP:0010819	Atonic seizures
HP:0001263	Global developmental delay
HP:0002373	Febrile seizures
Total
Export for ORPHA:1948
HPO id	HPO label
HP:0000924	Abnormality of the skeletal system
HP:0002650	Scoliosis
HP:0002750	Delayed skeletal maturation
HP:0000252	Microcephaly
HP:0000707	Abnormality of the nervous system
HP:0001250	Seizures
HP:0000252	Microcephaly
HP:0001249	Intellectual disability
HP:0000152	Abnormality of head or neck
HP:0000252	Microcephaly
HP:0000280	Coarse facial features
HP:0001574	Abnormality of the integument
HP:0001007	Hirsutism
Total
Export for ORPHA:352582
HPO id	HPO label
HP:0000707	Abnormality of the nervous system
HP:0001260	Dysarthria
HP:0010862	Delayed fine motor development
HP:0007018	Attention deficit hyperactivity disorder
HP:0007207	Photosensitive tonic-clonic seizures
HP:0000718	Aggressive behavior
HP:0000737	Irritability
HP:0001336	Myoclonus
HP:0001326	EEG with irregular generalized spike and wave complexes
HP:0001268	Mental deterioration
HP:0002123	Generalized myoclonic seizures
HP:0002376	Developmental regression
HP:0001256	Intellectual disability, mild
HP:0002121	Absence seizures
HP:0002463	Language impairment
HP:0001263	Global developmental delay
HP:0002373	Febrile seizures
HP:0000478	Abnormality of the eye
HP:0001112	Leber optic atrophy
Total
Export for ORPHA:370943
HPO id	HPO label
HP:0000924	Abnormality of the skeletal system
HP:0002827	Hip dislocation
HP:0001765	Hammertoe
HP:0002650	Scoliosis
HP:0001385	Hip dysplasia
HP:0004976	Knee dislocation
HP:0000707	Abnormality of the nervous system
HP:0010864	Intellectual disability, severe
HP:0001256	Intellectual disability, mild
HP:0002121	Absence seizures
HP:0002342	Intellectual disability, moderate
HP:0000729	Autistic behavior
HP:0040064	Abnormality of limbs
HP:0001765	Hammertoe
HP:0002827	Hip dislocation
HP:0004976	Knee dislocation
Total
Export for ORPHA:85294
HPO id	HPO label
HP:0000707	Abnormality of the nervous system
HP:0001328	Specific learning disability
HP:0001250	Seizures
HP:0000718	Aggressive behavior
HP:0000924	Abnormality of the skeletal system
HP:0000256	Macrocephaly
HP:0000152	Abnormality of head or neck
HP:0000256	Macrocephaly
Total
Export for ORPHA:86814
HPO id	HPO label
HP:0000707	Abnormality of the nervous system
HP:0001336	Myoclonus
HP:0007359	Focal seizures
HP:0001249	Intellectual disability
HP:0002315	Headache
HP:0002378	Hand tremor
HP:0002353	EEG abnormality
HP:0002197	Generalized seizures
HP:0000478	Abnormality of the eye
HP:0100576	Amaurosis fugax
Total
Export for OMIM:104130
HPO id	HPO label
HP:0001574	Abnormality of the integument
HP:0005597	Congenital alopecia totalis
HP:0002289	Alopecia universalis
HP:0000707	Abnormality of the nervous system
HP:0001250	Seizures
HP:0001256	Intellectual disability, mild
HP:0002715	Abnormality of the immune system
HP:0000704	Periodontitis
HP:0000152	Abnormality of head or neck
HP:0000704	Periodontitis
Total
Export for OMIM:117100
HPO id	HPO label
HP:0000707	Abnormality of the nervous system
HP:0007359	Focal seizures
HP:0007334	Generalized tonic-clonic seizures with focal onset
HP:0012557	EEG with centrotemporal focal spike waves
Total
Export for OMIM:132090
HPO id	HPO label
HP:0000707	Abnormality of the nervous system
HP:0001250	Seizures
HP:0002353	EEG abnormality
Total
Export for OMIM:208700
HPO id	HPO label
HP:0000707	Abnormality of the nervous system
HP:0000726	Dementia
HP:0001271	Polyneuropathy
HP:0002123	Generalized myoclonic seizures
HP:0001336	Myoclonus
HP:0001251	Ataxia
HP:0001250	Seizures
Total
Export for OMIM:220300
HPO id	HPO label
HP:0000598	Abnormality of the ear
HP:0000365	Hearing impairment
HP:0000707	Abnormality of the nervous system
HP:0002123	Generalized myoclonic seizures
Total
Export for OMIM:226750
HPO id	HPO label
HP:0000707	Abnormality of the nervous system
HP:0010864	Intellectual disability, severe
HP:0200134	Epileptic encephalopathy
HP:0000726	Dementia
HP:0002119	Ventriculomegaly
HP:0001321	Cerebellar hypoplasia
HP:0002059	Cerebral atrophy
HP:0002521	Hypsarrhythmia
HP:0001257	Spasticity
HP:0002376	Developmental regression
HP:0001251	Ataxia
HP:0001250	Seizures
HP:0001263	Global developmental delay
HP:0000924	Abnormality of the skeletal system
HP:0006297	Hypoplasia of dental enamel
HP:0000705	Amelogenesis imperfecta
HP:0003549	Abnormality of connective tissue
HP:0006297	Hypoplasia of dental enamel
HP:0000705	Amelogenesis imperfecta
HP:0000152	Abnormality of head or neck
HP:0006297	Hypoplasia of dental enamel
HP:0000705	Amelogenesis imperfecta
HP:0003011	Abnormality of the musculature
HP:0001257	Spasticity
Total
Export for OMIM:226810
HPO id	HPO label
HP:0002715	Abnormality of the immune system
HP:0002608	Celiac disease
HP:0025031	Abnormality of the digestive system
HP:0002608	Celiac disease
Total
Export for OMIM:226850
HPO id	HPO label
HP:0000152	Abnormality of head or neck
HP:0001999	Abnormal facial shape
HP:0000664	Synophrys
HP:0000524	Conjunctival telangiectasia
HP:0001574	Abnormality of the integument
HP:0000664	Synophrys
HP:0000524	Conjunctival telangiectasia
HP:0000707	Abnormality of the nervous system
HP:0001250	Seizures
HP:0001249	Intellectual disability
HP:0001626	Abnormality of the cardiovascular system
HP:0000524	Conjunctival telangiectasia
HP:0000478	Abnormality of the eye
HP:0000524	Conjunctival telangiectasia
Total
Export for OMIM:267740
HPO id	HPO label
HP:0000478	Abnormality of the eye
HP:0000546	Retinal degeneration
HP:0000707	Abnormality of the nervous system
HP:0001250	Seizures
Total
Export for OMIM:300491
HPO id	HPO label
HP:0000707	Abnormality of the nervous system
HP:0001328	Specific learning disability
HP:0007359	Focal seizures
HP:0000718	Aggressive behavior
HP:0000729	Autistic behavior
HP:0000924	Abnormality of the skeletal system
HP:0000256	Macrocephaly
HP:0000152	Abnormality of head or neck
HP:0000256	Macrocephaly
Total
Export for OMIM:300607
HPO id	HPO label
HP:0000707	Abnormality of the nervous system
HP:0010864	Intellectual disability, severe
HP:0001276	Hypertonia
HP:0200134	Epileptic encephalopathy
HP:0006887	Intellectual disability, progressive
HP:0002267	Exaggerated startle response
HP:0001250	Seizures
HP:0003011	Abnormality of the musculature
HP:0001276	Hypertonia
Total
Export for OMIM:545000
HPO id	HPO label
HP:0000707	Abnormality of the nervous system
HP:0001257	Spasticity
HP:0002123	Generalized myoclonic seizures
HP:0001336	Myoclonus
HP:0001251	Ataxia
HP:0001250	Seizures
HP:0003011	Abnormality of the musculature
HP:0001257	Spasticity
HP:0001324	Muscle weakness
HP:0003200	Ragged-red muscle fibers
HP:0003198	Myopathy
HP:0001939	Abnormality of metabolism/homeostasis
HP:0002151	Increased serum lactate
HP:0003542	Increased serum pyruvate
HP:0000598	Abnormality of the ear
HP:0000407	Sensorineural hearing impairment
Total
Export for OMIM:601352
HPO id	HPO label
HP:0000924	Abnormality of the skeletal system
HP:0002650	Scoliosis
HP:0002750	Delayed skeletal maturation
HP:0000252	Microcephaly
HP:0000707	Abnormality of the nervous system
HP:0001250	Seizures
HP:0000252	Microcephaly
HP:0001249	Intellectual disability
HP:0000152	Abnormality of head or neck
HP:0000252	Microcephaly
HP:0000280	Coarse facial features
HP:0001574	Abnormality of the integument
HP:0001007	Hirsutism
Total
Export for OMIM:603204
HPO id	HPO label
HP:0000707	Abnormality of the nervous system
HP:0002069	Generalized tonic-clonic seizures
HP:0000716	Depressivity
HP:0002133	Status epilepticus
HP:0000718	Aggressive behavior
Total
Export for OMIM:604233
HPO id	HPO label
HP:0000707	Abnormality of the nervous system
HP:0002069	Generalized tonic-clonic seizures
HP:0002121	Absence seizures
HP:0010819	Atonic seizures
HP:0002373	Febrile seizures
Total
Export for OMIM:604364
HPO id	HPO label
HP:0000707	Abnormality of the nervous system
HP:0001250	Seizures
HP:0001249	Intellectual disability
HP:0000729	Autistic behavior
Total
Export for OMIM:605375
HPO id	HPO label
HP:0000707	Abnormality of the nervous system
HP:0001250	Seizures
Total
Export for OMIM:606176
HPO id	HPO label
HP:0000152	Abnormality of head or neck
HP:0000463	Anteverted nares
HP:0003196	Short nose
HP:0002714	Downturned corners of mouth
HP:0000343	Long philtrum
HP:0005487	Prominent metopic ridge
HP:0000707	Abnormality of the nervous system
HP:0002521	Hypsarrhythmia
HP:0009830	Peripheral neuropathy
HP:0001270	Motor delay
HP:0001250	Seizures
HP:0001263	Global developmental delay
HP:0000924	Abnormality of the skeletal system
HP:0030084	Clinodactyly
HP:0005487	Prominent metopic ridge
HP:0009466	Radial deviation of finger
HP:0003121	Limb joint contracture
HP:0001939	Abnormality of metabolism/homeostasis
HP:0003074	Hyperglycemia
HP:0000819	Diabetes mellitus
HP:0001993	Ketoacidosis
HP:0003011	Abnormality of the musculature
HP:0008936	Muscular hypotonia of the trunk
HP:0001324	Muscle weakness
HP:0003121	Limb joint contracture
HP:0001507	Growth abnormality
HP:0001511	Intrauterine growth retardation
HP:0001518	Small for gestational age
HP:0040064	Abnormality of limbs
HP:0030084	Clinodactyly
HP:0009466	Radial deviation of finger
HP:0000818	Abnormality of the endocrine system
HP:0000819	Diabetes mellitus
HP:0006279	Beta-cell dysfunction
HP:0000478	Abnormality of the eye
HP:0000508	Ptosis
HP:0025031	Abnormality of the digestive system
HP:0006279	Beta-cell dysfunction
HP:0003549	Abnormality of connective tissue
HP:0003121	Limb joint contracture
Total
Export for OMIM:607208
HPO id	HPO label
HP:0000707	Abnormality of the nervous system
HP:0005484	Postnatal microcephaly
HP:0200134	Epileptic encephalopathy
HP:0001270	Motor delay
HP:0006813	Hemiclonic seizures
HP:0002059	Cerebral atrophy
HP:0001268	Mental deterioration
HP:0002123	Generalized myoclonic seizures
HP:0001251	Ataxia
HP:0002121	Absence seizures
HP:0002133	Status epilepticus
HP:0001263	Global developmental delay
HP:0002384	Focal seizures with impairment of consciousness or awareness
HP:0000924	Abnormality of the skeletal system
HP:0005484	Postnatal microcephaly
HP:0000478	Abnormality of the eye
HP:0100704	Cortical visual impairment
HP:0000152	Abnormality of head or neck
HP:0005484	Postnatal microcephaly
Total
Export for OMIM:607628
HPO id	HPO label
HP:0000707	Abnormality of the nervous system
HP:0007193	Generalized tonic-clonic seizures on awakening
HP:0002121	Absence seizures
HP:0002123	Generalized myoclonic seizures
Total
Export for OMIM:607681
HPO id	HPO label
HP:0000707	Abnormality of the nervous system
HP:0002392	EEG with polyspike wave complexes
HP:0010849	EEG with spike-wave complexes (>3.5 Hz)
HP:0002069	Generalized tonic-clonic seizures
HP:0002121	Absence seizures
HP:0002373	Febrile seizures
Total
Export for OMIM:607682
HPO id	HPO label
HP:0000707	Abnormality of the nervous system
HP:0002392	EEG with polyspike wave complexes
HP:0007193	Generalized tonic-clonic seizures on awakening
HP:0002121	Absence seizures
HP:0007000	Morning myoclonic jerks
Total
Export for OMIM:608096
HPO id	HPO label
HP:0000707	Abnormality of the nervous system
HP:0002069	Generalized tonic-clonic seizures
HP:0002349	Focal seizures without impairment of consciousness or awareness
HP:0002373	Febrile seizures
HP:0002384	Focal seizures with impairment of consciousness or awareness
Total
Export for OMIM:608217
HPO id	HPO label
HP:0000707	Abnormality of the nervous system
HP:0002069	Generalized tonic-clonic seizures
Total
Export for OMIM:609446
HPO id	HPO label
HP:0000707	Abnormality of the nervous system
HP:0010849	EEG with spike-wave complexes (>3.5 Hz)
HP:0002069	Generalized tonic-clonic seizures
HP:0002121	Absence seizures
HP:0007166	Paroxysmal dyskinesia
Total
Export for OMIM:610003
HPO id	HPO label
HP:0000707	Abnormality of the nervous system
HP:0002074	Increased neuronal autofluorescent lipopigment
HP:0000737	Irritability
HP:0000711	Restlessness
HP:0001249	Intellectual disability
HP:0002059	Cerebral atrophy
HP:0002312	Clumsiness
HP:0001268	Mental deterioration
HP:0002069	Generalized tonic-clonic seizures
HP:0001272	Cerebellar atrophy
HP:0002353	EEG abnormality
HP:0002384	Focal seizures with impairment of consciousness or awareness
HP:0001939	Abnormality of metabolism/homeostasis
HP:0003205	Curvilinear intracellular accumulation of autofluorescent lipopigment storage material
Total
Export for OMIM:610353
HPO id	HPO label
HP:0000707	Abnormality of the nervous system
HP:0001250	Seizures
HP:0000708	Behavioral abnormality
Total
Export for OMIM:611364
HPO id	HPO label
HP:0000707	Abnormality of the nervous system
HP:0002123	Generalized myoclonic seizures
HP:0002069	Generalized tonic-clonic seizures
Total
Export for OMIM:611631
HPO id	HPO label
HP:0000707	Abnormality of the nervous system
HP:0008765	Auditory hallucinations
HP:0002349	Focal seizures without impairment of consciousness or awareness
HP:0002077	Migraine with aura
HP:0002384	Focal seizures with impairment of consciousness or awareness
HP:0011165	Visual auras
Total
Export for OMIM:611726
HPO id	HPO label
HP:0000707	Abnormality of the nervous system
HP:0001260	Dysarthria
HP:0001249	Intellectual disability
HP:0002059	Cerebral atrophy
HP:0002079	Hypoplasia of the corpus callosum
HP:0002123	Generalized myoclonic seizures
HP:0001272	Cerebellar atrophy
HP:0002078	Truncal ataxia
HP:0000252	Microcephaly
HP:0000478	Abnormality of the eye
HP:0000572	Visual loss
HP:0000648	Optic atrophy
HP:0000924	Abnormality of the skeletal system
HP:0000252	Microcephaly
HP:0001939	Abnormality of metabolism/homeostasis
HP:0003208	Fingerprint intracellular accumulation of autofluorescent lipopigment storage material
HP:0000152	Abnormality of head or neck
HP:0000252	Microcephaly
Total
Export for OMIM:612126
HPO id	HPO label
HP:0000707	Abnormality of the nervous system
HP:0100660	Dyskinesia
HP:0000737	Irritability
HP:0011972	Hypoglycorrhachia
HP:0100543	Cognitive impairment
HP:0001266	Choreoathetosis
HP:0001332	Dystonia
HP:0002059	Cerebral atrophy
HP:0001251	Ataxia
HP:0002353	EEG abnormality
HP:0001263	Global developmental delay
HP:0002076	Migraine
HP:0001871	Abnormality of blood and blood-forming tissues
HP:0001923	Reticulocytosis
Total
Export for OMIM:612269
HPO id	HPO label
HP:0000707	Abnormality of the nervous system
HP:0002121	Absence seizures
Total
Export for OMIM:612437
HPO id	HPO label
HP:0000707	Abnormality of the nervous system
HP:0001260	Dysarthria
HP:0003390	Sensory axonal neuropathy
HP:0001337	Tremor
HP:0001310	Dysmetria
HP:0002123	Generalized myoclonic seizures
HP:0003487	Babinski sign
HP:0010819	Atonic seizures
Total
Export for OMIM:613060
HPO id	HPO label
HP:0000707	Abnormality of the nervous system
HP:0002123	Generalized myoclonic seizures
HP:0002069	Generalized tonic-clonic seizures
HP:0007359	Focal seizures
HP:0002121	Absence seizures
HP:0002373	Febrile seizures
Total
Export for OMIM:613608
HPO id	HPO label
HP:0000707	Abnormality of the nervous system
HP:0010852	EEG with photoparoxysmal response
HP:0007359	Focal seizures
HP:0001336	Myoclonus
HP:0001337	Tremor
HP:0001312	Giant somatosensory evoked potentials
HP:0002069	Generalized tonic-clonic seizures
HP:0002355	Difficulty walking
HP:0001340	Enhancement of the C-reflex
HP:0001351	Jerk-locked premyoclonus spikes
HP:0003011	Abnormality of the musculature
HP:0002355	Difficulty walking
Total
Export for OMIM:614322
HPO id	HPO label
HP:0000707	Abnormality of the nervous system
HP:0001260	Dysarthria
HP:0002070	Limb ataxia
HP:0001249	Intellectual disability
HP:0001265	Hyporeflexia
HP:0001257	Spasticity
HP:0003487	Babinski sign
HP:0002066	Gait ataxia
HP:0001250	Seizures
HP:0001272	Cerebellar atrophy
HP:0000252	Microcephaly
HP:0001263	Global developmental delay
HP:0000478	Abnormality of the eye
HP:0000546	Retinal degeneration
HP:0000648	Optic atrophy
HP:0000640	Gaze-evoked nystagmus
HP:0001507	Growth abnormality
HP:0001510	Growth delay
HP:0000924	Abnormality of the skeletal system
HP:0000252	Microcephaly
HP:0003011	Abnormality of the musculature
HP:0001257	Spasticity
HP:0000152	Abnormality of head or neck
HP:0000252	Microcephaly
Total
Export for OMIM:614417
HPO id	HPO label
HP:0000707	Abnormality of the nervous system
HP:0001250	Seizures
Total
Export for OMIM:614501
HPO id	HPO label
HP:0000707	Abnormality of the nervous system
HP:0003429	CNS hypomyelination
HP:0002119	Ventriculomegaly
HP:0001265	Hyporeflexia
HP:0002079	Hypoplasia of the corpus callosum
HP:0001250	Seizures
HP:0002353	EEG abnormality
HP:0001263	Global developmental delay
HP:0000152	Abnormality of head or neck
HP:0012802	Broad jaw
HP:0001999	Abnormal facial shape
HP:0000154	Wide mouth
HP:0000158	Macroglossia
HP:0000414	Bulbous nose
HP:0000924	Abnormality of the skeletal system
HP:0011304	Broad thumb
HP:0012802	Broad jaw
HP:0004279	Short palm
HP:0001182	Tapered finger
HP:0040064	Abnormality of limbs
HP:0011304	Broad thumb
HP:0004279	Short palm
HP:0001182	Tapered finger
HP:0001626	Abnormality of the cardiovascular system
HP:0001647	Bicuspid aortic valve
HP:0001650	Aortic valve stenosis
HP:0025031	Abnormality of the digestive system
HP:0011968	Feeding difficulties
HP:0001537	Umbilical hernia
HP:0000478	Abnormality of the eye
HP:0000666	Horizontal nystagmus
HP:0000486	Strabismus
HP:0003011	Abnormality of the musculature
HP:0001290	Generalized hypotonia
HP:0000158	Macroglossia
HP:0003549	Abnormality of connective tissue
HP:0001537	Umbilical hernia
HP:0002086	Abnormality of the respiratory system
HP:0001607	Subglottic stenosis
Total
Export for OMIM:615127
HPO id	HPO label
HP:0000707	Abnormality of the nervous system
HP:0002069	Generalized tonic-clonic seizures
HP:0001250	Seizures
HP:0001340	Enhancement of the C-reflex
HP:0001351	Jerk-locked premyoclonus spikes
Total
Export for OMIM:616187
HPO id	HPO label
HP:0000707	Abnormality of the nervous system
HP:0001268	Mental deterioration
HP:0001336	Myoclonus
HP:0001251	Ataxia
HP:0001250	Seizures
HP:0001272	Cerebellar atrophy
HP:0001337	Tremor
Total
Export for OMIM:616436
HPO id	HPO label
HP:0000707	Abnormality of the nervous system
HP:0011158	Auditory auras
Total
Export for OMIM:616461
HPO id	HPO label
HP:0000707	Abnormality of the nervous system
HP:0002384	Focal seizures with impairment of consciousness or awareness
Total
Export for OMIM:616685
HPO id	HPO label
HP:0000707	Abnormality of the nervous system
HP:0002123	Generalized myoclonic seizures
HP:0002069	Generalized tonic-clonic seizures
HP:0002121	Absence seizures
HP:0002373	Febrile seizures
Total
Export for OMIM:617393
HPO id	HPO label
HP:0000707	Abnormality of the nervous system
HP:0000737	Irritability
HP:0000733	Stereotypy
HP:0012448	Delayed myelination
HP:0001249	Intellectual disability
HP:0002059	Cerebral atrophy
HP:0001257	Spasticity
HP:0001344	Absent speech
HP:0002355	Difficulty walking
HP:0001250	Seizures
HP:0000252	Microcephaly
HP:0001263	Global developmental delay
HP:0003011	Abnormality of the musculature
HP:0001290	Generalized hypotonia
HP:0001257	Spasticity
HP:0002355	Difficulty walking
HP:0002421	Poor head control
HP:0001371	Flexion contracture
HP:0000924	Abnormality of the skeletal system
HP:0001371	Flexion contracture
HP:0002650	Scoliosis
HP:0000252	Microcephaly
HP:0000152	Abnormality of head or neck
HP:0000455	Broad nasal tip
HP:0000252	Microcephaly
HP:0001507	Growth abnormality
HP:0001508	Failure to thrive
HP:0025031	Abnormality of the digestive system
HP:0011968	Feeding difficulties
HP:0000478	Abnormality of the eye
HP:0000518	Cataract
HP:0003549	Abnormality of connective tissue
HP:0001371	Flexion contracture
Total
Export for ORPHA:1192
HPO id	HPO label
HP:0000707	Abnormality of the nervous system
HP:0007201	Cerebral artery atherosclerosis
HP:0001327	Photomyoclonic seizures
HP:0001337	Tremor
HP:0001288	Gait disturbance
HP:0001276	Hypertonia
HP:0007360	Aplasia/Hypoplasia of the cerebellum
HP:0002344	Progressive neurologic deterioration
HP:0002120	Cerebral cortical atrophy
HP:0001626	Abnormality of the cardiovascular system
HP:0007201	Cerebral artery atherosclerosis
HP:0000822	Hypertension
HP:0001633	Abnormality of the mitral valve
HP:0004929	Coronary atherosclerosis
HP:0000119	Abnormality of the genitourinary system
HP:0000100	Nephrotic syndrome
HP:0000093	Proteinuria
HP:0000112	Nephropathy
HP:0000028	Cryptorchidism
HP:0001939	Abnormality of metabolism/homeostasis
HP:0003287	Abnormality of mitochondrial metabolism
HP:0000093	Proteinuria
HP:0100651	Type I diabetes mellitus
HP:0000924	Abnormality of the skeletal system
HP:0001376	Limitation of joint mobility
HP:0003307	Hyperlordosis
HP:0001507	Growth abnormality
HP:0004322	Short stature
HP:0000598	Abnormality of the ear
HP:0000407	Sensorineural hearing impairment
HP:0001871	Abnormality of blood and blood-forming tissues
HP:0001903	Anemia
HP:0000818	Abnormality of the endocrine system
HP:0100651	Type I diabetes mellitus
HP:0003011	Abnormality of the musculature
HP:0001276	Hypertonia
Total
Export for ORPHA:1941
HPO id	HPO label
HP:0000707	Abnormality of the nervous system
HP:0002392	EEG with polyspike wave complexes
HP:0002069	Generalized tonic-clonic seizures
HP:0001336	Myoclonus
HP:0002121	Absence seizures
HP:0002373	Febrile seizures
HP:0000478	Abnormality of the eye
HP:0000496	Abnormality of eye movement
HP:0000152	Abnormality of head or neck
HP:0000153	Abnormality of the mouth
Total
Export for ORPHA:1947
HPO id	HPO label
HP:0000707	Abnormality of the nervous system
HP:0000711	Restlessness
HP:0001249	Intellectual disability
HP:0002312	Clumsiness
HP:0000709	Psychosis
HP:0001268	Mental deterioration
HP:0002376	Developmental regression
HP:0002069	Generalized tonic-clonic seizures
HP:0002353	EEG abnormality
HP:0002384	Focal seizures with impairment of consciousness or awareness
HP:0000478	Abnormality of the eye
HP:0000529	Progressive visual loss
Total
Export for ORPHA:1949
HPO id	HPO label
HP:0000707	Abnormality of the nervous system
HP:0100543	Cognitive impairment
HP:0001276	Hypertonia
HP:0001250	Seizures
HP:0003011	Abnormality of the musculature
HP:0001276	Hypertonia
Total
Export for ORPHA:1951
HPO id	HPO label
HP:0000152	Abnormality of head or neck
HP:0000463	Anteverted nares
HP:0000343	Long philtrum
HP:0000524	Conjunctival telangiectasia
HP:0000164	Abnormality of the dentition
HP:0000707	Abnormality of the nervous system
HP:0001250	Seizures
HP:0001249	Intellectual disability
HP:0001626	Abnormality of the cardiovascular system
HP:0000524	Conjunctival telangiectasia
HP:0000924	Abnormality of the skeletal system
HP:0009237	Short 5th finger
HP:0001507	Growth abnormality
HP:0004322	Short stature
HP:0040064	Abnormality of limbs
HP:0009237	Short 5th finger
HP:0002715	Abnormality of the immune system
HP:0002720	IgA deficiency
HP:0000478	Abnormality of the eye
HP:0000524	Conjunctival telangiectasia
HP:0001574	Abnormality of the integument
HP:0000524	Conjunctival telangiectasia
HP:0001871	Abnormality of blood and blood-forming tissues
HP:0002720	IgA deficiency
HP:0001939	Abnormality of metabolism/homeostasis
HP:0002720	IgA deficiency
Total
Export for ORPHA:2076
HPO id	HPO label
HP:0000707	Abnormality of the nervous system
HP:0001250	Seizures
HP:0001249	Intellectual disability
Total
Export for ORPHA:2590
HPO id	HPO label
HP:0000707	Abnormality of the nervous system
HP:0001288	Gait disturbance
HP:0000726	Dementia
HP:0002123	Generalized myoclonic seizures
HP:0002167	Neurological speech impairment
HP:0002353	EEG abnormality
HP:0003011	Abnormality of the musculature
HP:0008955	Progressive distal muscular atrophy
HP:0003457	EMG abnormality
Total
Export for ORPHA:2798
HPO id	HPO label
HP:0000707	Abnormality of the nervous system
HP:0010864	Intellectual disability, severe
HP:0001250	Seizures
HP:0001263	Global developmental delay
HP:0001197	Abnormality of prenatal development or birth
HP:0001622	Premature birth
Total
Export for ORPHA:3006
HPO id	HPO label
HP:0000707	Abnormality of the nervous system
HP:0100022	Abnormality of movement
HP:0002119	Ventriculomegaly
HP:0001249	Intellectual disability
HP:0002167	Neurological speech impairment
HP:0002133	Status epilepticus
HP:0002353	EEG abnormality
HP:0001263	Global developmental delay
HP:0002120	Cerebral cortical atrophy
HP:0000478	Abnormality of the eye
HP:0000486	Strabismus
HP:0025031	Abnormality of the digestive system
HP:0002240	Hepatomegaly
HP:0003011	Abnormality of the musculature
HP:0001252	Muscular hypotonia
Total
Export for ORPHA:306
HPO id	HPO label
HP:0000707	Abnormality of the nervous system
HP:0004372	Reduced consciousness/confusion
HP:0100660	Dyskinesia
HP:0001336	Myoclonus
HP:0012534	Dysesthesia
HP:0001266	Choreoathetosis
HP:0001276	Hypertonia
HP:0002357	Dysphasia
HP:0002354	Memory impairment
HP:0000738	Hallucinations
HP:0001250	Seizures
HP:0002076	Migraine
HP:0000478	Abnormality of the eye
HP:0000504	Abnormality of vision
HP:0000490	Deeply set eye
HP:0003011	Abnormality of the musculature
HP:0001276	Hypertonia
HP:0001252	Muscular hypotonia
HP:0025031	Abnormality of the digestive system
HP:0002017	Nausea and vomiting
HP:0025142	Constitutional symptom
HP:0012378	Fatigue
HP:0000152	Abnormality of head or neck
HP:0000490	Deeply set eye
Total
Export for ORPHA:3175
HPO id	HPO label
HP:0000707	Abnormality of the nervous system
HP:0002301	Hemiplegia
HP:0002063	Rigidity
HP:0001257	Spasticity
HP:0002133	Status epilepticus
HP:0001249	Intellectual disability
HP:0003011	Abnormality of the musculature
HP:0003552	Muscle stiffness
HP:0001257	Spasticity
Total
Export for ORPHA:86909
HPO id	HPO label
HP:0000707	Abnormality of the nervous system
HP:0001260	Dysarthria
HP:0010862	Delayed fine motor development
HP:0007018	Attention deficit hyperactivity disorder
HP:0007207	Photosensitive tonic-clonic seizures
HP:0000718	Aggressive behavior
HP:0000737	Irritability
HP:0001336	Myoclonus
HP:0001326	EEG with irregular generalized spike and wave complexes
HP:0002301	Hemiplegia
HP:0001268	Mental deterioration
HP:0002123	Generalized myoclonic seizures
HP:0002376	Developmental regression
HP:0001256	Intellectual disability, mild
HP:0002121	Absence seizures
HP:0002275	Poor motor coordination
HP:0002463	Language impairment
HP:0001263	Global developmental delay
HP:0002373	Febrile seizures
HP:0007057	Poor hand-eye coordination
HP:0000478	Abnormality of the eye
HP:0001112	Leber optic atrophy
Total
Export for ORPHA:94066
HPO id	HPO label
HP:0000152	Abnormality of head or neck
HP:0000316	Hypertelorism
HP:0002714	Downturned corners of mouth
HP:0001357	Plagiocephaly
HP:0000303	Mandibular prognathia
HP:0000322	Short philtrum
HP:0002553	Highly arched eyebrow
HP:0000272	Malar flattening
HP:0000175	Cleft palate
HP:0000924	Abnormality of the skeletal system
HP:0010185	Aplasia/Hypoplasia of the distal phalanges of the toes
HP:0009835	Aplasia/Hypoplasia of the distal phalanges of the hand
HP:0000272	Malar flattening
HP:0001357	Plagiocephaly
HP:0000303	Mandibular prognathia
HP:0040064	Abnormality of limbs
HP:0009835	Aplasia/Hypoplasia of the distal phalanges of the hand
HP:0010185	Aplasia/Hypoplasia of the distal phalanges of the toes
HP:0001574	Abnormality of the integument
HP:0001800	Hypoplastic toenails
HP:0002553	Highly arched eyebrow
HP:0000707	Abnormality of the nervous system
HP:0010864	Intellectual disability, severe
HP:0001250	Seizures
HP:0001626	Abnormality of the cardiovascular system
HP:0001629	Ventricular septal defect
HP:0000478	Abnormality of the eye
HP:0000316	Hypertelorism
HP:0025031	Abnormality of the digestive system
HP:0004397	Ectopic anus
HP:0003011	Abnormality of the musculature
HP:0001252	Muscular hypotonia
Total
Export for OMIM:121200
HPO id	HPO label
HP:0000707	Abnormality of the nervous system
HP:0002411	Myokymia
HP:0002266	Focal clonic seizures
HP:0001270	Motor delay
HP:0002069	Generalized tonic-clonic seizures
HP:0001263	Global developmental delay
HP:0002373	Febrile seizures
Total
Export for OMIM:121210
HPO id	HPO label
HP:0000707	Abnormality of the nervous system
HP:0002069	Generalized tonic-clonic seizures
HP:0010819	Atonic seizures
HP:0002373	Febrile seizures
HP:0010818	Generalized tonic seizures
Total
Export for OMIM:125370
HPO id	HPO label
HP:0000707	Abnormality of the nervous system
HP:0007047	Atrophy of the dentate nucleus
HP:0007256	Abnormal pyramidal signs
HP:0000726	Dementia
HP:0002072	Chorea
HP:0001336	Myoclonus
HP:0001266	Choreoathetosis
HP:0001251	Ataxia
HP:0001250	Seizures
HP:0000478	Abnormality of the eye
HP:0000639	Nystagmus
HP:0001939	Abnormality of metabolism/homeostasis
HP:0010878	Fetal cystic hygroma
HP:0000152	Abnormality of head or neck
HP:0010878	Fetal cystic hygroma
HP:0001197	Abnormality of prenatal development or birth
HP:0010878	Fetal cystic hygroma
Total
Export for OMIM:220500
HPO id	HPO label
HP:0000152	Abnormality of head or neck
HP:0000218	High palate
HP:0000448	Prominent nose
HP:0002714	Downturned corners of mouth
HP:0000280	Coarse facial features
HP:0000414	Bulbous nose
HP:0001305	Dandy-Walker malformation
HP:0000463	Anteverted nares
HP:0000232	Everted lower lip vermilion
HP:0000343	Long philtrum
HP:0000431	Wide nasal bridge
HP:0000252	Microcephaly
HP:0000707	Abnormality of the nervous system
HP:0002059	Cerebral atrophy
HP:0001265	Hyporeflexia
HP:0001250	Seizures
HP:0001305	Dandy-Walker malformation
HP:0000252	Microcephaly
HP:0001249	Intellectual disability
HP:0000924	Abnormality of the skeletal system
HP:0001156	Brachydactyly
HP:0001199	Triphalangeal thumb
HP:0009882	Short distal phalanx of finger
HP:0001305	Dandy-Walker malformation
HP:0000252	Microcephaly
HP:0000478	Abnormality of the eye
HP:0000648	Optic atrophy
HP:0000618	Blindness
HP:0011003	Severe Myopia
HP:0000518	Cataract
HP:0000598	Abnormality of the ear
HP:0000407	Sensorineural hearing impairment
HP:0008619	Bilateral sensorineural hearing impairment
HP:0011476	Profound sensorineural hearing impairment
HP:0000369	Low-set ears
HP:0001574	Abnormality of the integument
HP:0008404	Nail dystrophy
HP:0001798	Anonychia
HP:0000951	Abnormality of the skin
HP:0002164	Nail dysplasia
HP:0040064	Abnormality of limbs
HP:0001156	Brachydactyly
HP:0009882	Short distal phalanx of finger
HP:0001199	Triphalangeal thumb
HP:0000119	Abnormality of the genitourinary system
HP:0000104	Renal agenesis
HP:0000800	Cystic renal dysplasia
HP:0001626	Abnormality of the cardiovascular system
HP:0001627	Abnormal heart morphology
HP:0003011	Abnormality of the musculature
HP:0001290	Generalized hypotonia
Total
Export for OMIM:239350
HPO id	HPO label
HP:0025031	Abnormality of the digestive system
HP:0002013	Vomiting
HP:0002014	Diarrhea
HP:0001939	Abnormality of metabolism/homeostasis
HP:0001945	Fever
HP:0002905	Hyperphosphatemia
HP:0000707	Abnormality of the nervous system
HP:0001250	Seizures
HP:0000737	Irritability
HP:0000119	Abnormality of the genitourinary system
HP:0000103	Polyuria
HP:0001608	Abnormality of the voice
HP:0025430	High-pitched cry
HP:0003011	Abnormality of the musculature
HP:0001281	Tetany
Total
Export for OMIM:245180
HPO id	HPO label
HP:0000707	Abnormality of the nervous system
HP:0001250	Seizures
HP:0006932	Transient psychotic episodes
HP:0001249	Intellectual disability
Total
Export for OMIM:269720
HPO id	HPO label
HP:0000707	Abnormality of the nervous system
HP:0001276	Hypertonia
HP:0002372	Normal interictal EEG
HP:0002069	Generalized tonic-clonic seizures
HP:0003011	Abnormality of the musculature
HP:0001276	Hypertonia
Total
Export for OMIM:300419
HPO id	HPO label
HP:0000152	Abnormality of head or neck
HP:0000629	Periorbital fullness
HP:0000637	Long palpebral fissure
HP:0000707	Abnormality of the nervous system
HP:0001250	Seizures
HP:0001249	Intellectual disability
Total
Export for OMIM:300861
HPO id	HPO label
HP:0000707	Abnormality of the nervous system
HP:0009830	Peripheral neuropathy
HP:0002317	Unsteady gait
HP:0002465	Poor speech
HP:0001251	Ataxia
HP:0001250	Seizures
HP:0001272	Cerebellar atrophy
HP:0002342	Intellectual disability, moderate
HP:0001263	Global developmental delay
HP:0000152	Abnormality of head or neck
HP:0000316	Hypertelorism
HP:0002057	Prominent glabella
HP:0000664	Synophrys
HP:0000303	Mandibular prognathia
HP:0000924	Abnormality of the skeletal system
HP:0002808	Kyphosis
HP:0002650	Scoliosis
HP:0000303	Mandibular prognathia
HP:0002715	Abnormality of the immune system
HP:0004315	IgG deficiency
HP:0002720	IgA deficiency
HP:0002850	IgM deficiency
HP:0001574	Abnormality of the integument
HP:0000954	Single transverse palmar crease
HP:0000664	Synophrys
HP:0001007	Hirsutism
HP:0001871	Abnormality of blood and blood-forming tissues
HP:0004315	IgG deficiency
HP:0002720	IgA deficiency
HP:0002850	IgM deficiency
HP:0001939	Abnormality of metabolism/homeostasis
HP:0004315	IgG deficiency
HP:0002720	IgA deficiency
HP:0002850	IgM deficiency
HP:0040064	Abnormality of limbs
HP:0000954	Single transverse palmar crease
HP:0000478	Abnormality of the eye
HP:0000316	Hypertelorism
HP:0000598	Abnormality of the ear
HP:0000411	Protruding ear
Total
Export for OMIM:300868
HPO id	HPO label
HP:0000152	Abnormality of head or neck
HP:0005484	Postnatal microcephaly
HP:0000160	Narrow mouth
HP:0000280	Coarse facial features
HP:0005280	Depressed nasal bridge
HP:0000207	Triangular mouth
HP:0000218	High palate
HP:0000239	Large fontanelles
HP:0000316	Hypertelorism
HP:0002714	Downturned corners of mouth
HP:0000687	Widely spaced teeth
HP:0000269	Prominent occiput
HP:0000347	Micrognathia
HP:0000463	Anteverted nares
HP:0000212	Gingival overgrowth
HP:0000256	Macrocephaly
HP:0000272	Malar flattening
HP:0000470	Short neck
HP:0000582	Upslanted palpebral fissure
HP:0000691	Microdontia
HP:0000707	Abnormality of the nervous system
HP:0005484	Postnatal microcephaly
HP:0200134	Epileptic encephalopathy
HP:0012448	Delayed myelination
HP:0011398	Central hypotonia
HP:0002529	Neuronal loss in central nervous system
HP:0001347	Hyperreflexia
HP:0002521	Hypsarrhythmia
HP:0001321	Cerebellar hypoplasia
HP:0001331	Absent septum pellucidum
HP:0002079	Hypoplasia of the corpus callosum
HP:0002123	Generalized myoclonic seizures
HP:0001344	Absent speech
HP:0007361	Abnormality of the pons
HP:0001341	Olfactory lobe agenesis
HP:0002120	Cerebral cortical atrophy
HP:0000924	Abnormality of the skeletal system
HP:0005484	Postnatal microcephaly
HP:0000239	Large fontanelles
HP:0000269	Prominent occiput
HP:0000347	Micrognathia
HP:0000256	Macrocephaly
HP:0000272	Malar flattening
HP:0000470	Short neck
HP:0001371	Flexion contracture
HP:0000119	Abnormality of the genitourinary system
HP:0000081	Duplicated collecting system
HP:0000054	Micropenis
HP:0000076	Vesicoureteral reflux
HP:0001507	Growth abnormality
HP:0001548	Overgrowth
HP:0003517	Birth length greater than 97th percentile
HP:0001520	Large for gestational age
HP:0001574	Abnormality of the integument
HP:0001051	Seborrheic dermatitis
HP:0008064	Ichthyosis
HP:0001792	Small nail
HP:0003011	Abnormality of the musculature
HP:0008936	Muscular hypotonia of the trunk
HP:0001371	Flexion contracture
HP:0011398	Central hypotonia
HP:0025031	Abnormality of the digestive system
HP:0001394	Cirrhosis
HP:0002240	Hepatomegaly
HP:0000478	Abnormality of the eye
HP:0100704	Cortical visual impairment
HP:0000316	Hypertelorism
HP:0000598	Abnormality of the ear
HP:0000396	Overfolded helix
HP:0000365	Hearing impairment
HP:0001939	Abnormality of metabolism/homeostasis
HP:0003155	Elevated alkaline phosphatase
HP:0001626	Abnormality of the cardiovascular system
HP:0001631	Atrial septal defect
HP:0002715	Abnormality of the immune system
HP:0001051	Seborrheic dermatitis
HP:0003549	Abnormality of connective tissue
HP:0001371	Flexion contracture
HP:0001197	Abnormality of prenatal development or birth
HP:0001561	Polyhydramnios
Total
Export for OMIM:309510
HPO id	HPO label
HP:0000707	Abnormality of the nervous system
HP:0004373	Focal dystonia
HP:0001260	Dysarthria
HP:0002061	Lower limb spasticity
HP:0001249	Intellectual disability
HP:0000750	Delayed speech and language development
HP:0002451	Limb dystonia
HP:0001250	Seizures
HP:0002353	EEG abnormality
HP:0003011	Abnormality of the musculature
HP:0001371	Flexion contracture
HP:0002061	Lower limb spasticity
HP:0000924	Abnormality of the skeletal system
HP:0001371	Flexion contracture
HP:0003549	Abnormality of connective tissue
HP:0001371	Flexion contracture
HP:0000152	Abnormality of head or neck
HP:0000325	Triangular face
Total
Export for OMIM:309555
HPO id	HPO label
HP:0000707	Abnormality of the nervous system
HP:0001257	Spasticity
HP:0001250	Seizures
HP:0000252	Microcephaly
HP:0001249	Intellectual disability
HP:0000478	Abnormality of the eye
HP:0000618	Blindness
HP:0001141	Severe visual impairment
HP:0000648	Optic atrophy
HP:0000924	Abnormality of the skeletal system
HP:0005193	Restricted large joint movement
HP:0000252	Microcephaly
HP:0000598	Abnormality of the ear
HP:0000365	Hearing impairment
HP:0003011	Abnormality of the musculature
HP:0001257	Spasticity
HP:0000152	Abnormality of head or neck
HP:0000252	Microcephaly
Total
Export for OMIM:600176
HPO id	HPO label
HP:0000707	Abnormality of the nervous system
HP:0007069	Profound static encephalopathy
HP:0001302	Pachygyria
HP:0001249	Intellectual disability
HP:0007270	Atypical absence seizures
HP:0002069	Generalized tonic-clonic seizures
HP:0100702	Arachnoid cyst
HP:0001263	Global developmental delay
Total
Export for OMIM:601764
HPO id	HPO label
HP:0000707	Abnormality of the nervous system
HP:0007334	Generalized tonic-clonic seizures with focal onset
HP:0007359	Focal seizures
HP:0011146	Dialeptic seizures
HP:0002372	Normal interictal EEG
HP:0040168	Focal seizures, afebril
HP:0001574	Abnormality of the integument
HP:0000961	Cyanosis
HP:0002086	Abnormality of the respiratory system
HP:0000961	Cyanosis
Total
Export for OMIM:602477
HPO id	HPO label
HP:0000707	Abnormality of the nervous system
HP:0002069	Generalized tonic-clonic seizures
HP:0010819	Atonic seizures
HP:0002373	Febrile seizures
HP:0010818	Generalized tonic seizures
Total
Export for OMIM:604233
HPO id	HPO label
HP:0000707	Abnormality of the nervous system
HP:0002069	Generalized tonic-clonic seizures
HP:0002121	Absence seizures
HP:0010819	Atonic seizures
HP:0002373	Febrile seizures
Total
Export for OMIM:604352
HPO id	HPO label
HP:0000707	Abnormality of the nervous system
HP:0002069	Generalized tonic-clonic seizures
HP:0010819	Atonic seizures
HP:0002373	Febrile seizures
HP:0010818	Generalized tonic seizures
Total
Export for OMIM:604403
HPO id	HPO label
HP:0000707	Abnormality of the nervous system
HP:0006813	Hemiclonic seizures
HP:0002123	Generalized myoclonic seizures
HP:0002069	Generalized tonic-clonic seizures
HP:0002121	Absence seizures
HP:0010819	Atonic seizures
HP:0002373	Febrile seizures
HP:0010818	Generalized tonic seizures
Total
Export for OMIM:605751
HPO id	HPO label
HP:0000707	Abnormality of the nervous system
HP:0040168	Focal seizures, afebril
HP:0002076	Migraine
HP:0002197	Generalized seizures
Total
Export for OMIM:607628
HPO id	HPO label
HP:0000707	Abnormality of the nervous system
HP:0007193	Generalized tonic-clonic seizures on awakening
HP:0002121	Absence seizures
HP:0002123	Generalized myoclonic seizures
Total
Export for OMIM:607745
HPO id	HPO label
HP:0000707	Abnormality of the nervous system
HP:0007334	Generalized tonic-clonic seizures with focal onset
HP:0007359	Focal seizures
HP:0011146	Dialeptic seizures
HP:0002372	Normal interictal EEG
HP:0040168	Focal seizures, afebril
HP:0001574	Abnormality of the integument
HP:0000961	Cyanosis
HP:0002086	Abnormality of the respiratory system
HP:0000961	Cyanosis
Total
Export for OMIM:609253
[truncated: 953 more rows]
